# Supplementary material for: Polymorph of 4-(carbazol-9-yl)benzo­nitrile
Source: Acta Crystallogr Sect E Struct Rep Online. 2012 Mar 28;68(Pt 4):o1199. doi: 10.1107/S1600536812012457 (PMC3344136; doi:10.1107/S1600536812012457)
Supplement: Supplementary file 1 [file e-68-o1199-sup1.cif]

##############################################################################
#                                                                            #
# This CIF contains the data in a paper accepted for publication in          #
# Acta Crystallographica Section E. It conforms to the requirements of       #
# Notes for Authors for Acta Crystallographica Section E, and has been       #
# peer reviewed under the auspices of the IUCr Commission on Journals.       #
#                                                                            #
# Full details of the Crystallographic Information File format               #
# are given in the paper "The Crystallographic Information File (CIF):       #
# a New Standard Archive File for Crystallography" by S. R. Hall, F. H.      #
# Allen and I. D. Brown [Acta Cryst. (1991), A47, 655-685].                  #
#                                                                            #
# The current version of the core CIF dictionary is obtainable from          #
# ftp://ftp.iucr.org/pub/cif_core.dic.                                       #
#                                                                            #
# Software is freely available for graphical display of the structure(s)     #
# in this CIF. For information consult the CIF software page                 #
# http://www.iucr.org/resources/cif/software.                                #
#                                                                            #
# This file may be used for bona fide research purposes within the           #
# scientific community so long as proper attribution is given to the journal # 
# article from which it was obtained.                                        #
#                                                                            #
##############################################################################
data_global
_audit_creation_method     'SHELXL97'
_journal_date_recd_electronic     2012-03-05
_journal_date_accepted     2012-03-22
_journal_name_full     'Acta Crystallographica, Section E'
_journal_year     2012
_journal_volume     68
_journal_issue      4
_journal_page_first     o1199
_journal_page_last     o1199
_journal_paper_category     QO
_journal_paper_doi     10.1107/S1600536812012457
_journal_coeditor_code     XU5478
_publ_contact_author_name     'Yu-zhong Xie'
_publ_contact_author_address
;
Department of Chemistry
Yanbian University
Yanji Jilin 133002
People's Republic of China
;
_publ_contact_author_email     whyjs@ybu.edu.cn
_publ_contact_author_fax     ?
_publ_contact_author_phone     +86-433-2732286
_publ_section_title
;
Polymorph of 4-(carbazol-9-yl)benzonitrile
;
loop_
    _publ_author_name
    _publ_author_address
    'Yu-Zhong Xie'
;
Department of Chemistry
Yanbian University
Yanji Jilin 133002
People's Republic of China
;
    'Jing-Yi Jin'
;
Department of Chemistry
Yanbian University
Yanji Jilin 133002
People's Republic of China
;
    'Xiao-Chun Qu'
;
Department of Chemistry
Yanbian University
Yanji Jilin 133002
People's Republic of China
;
data_I
_audit_creation_method     SHELXL-97
_chemical_name_systematic
;
4-(carbazol-9-yl)benzonitrile
;
_chemical_name_common     ?
_chemical_formula_moiety     'C19 H12 N2'
_chemical_formula_sum     'C19 H12 N2'
_chemical_formula_iupac     'C19 H12 N2'
_chemical_formula_weight     268.31
_chemical_melting_point     ?
_symmetry_cell_setting     monoclinic
_symmetry_space_group_name_H-M     'P 21/c'
_symmetry_space_group_name_Hall     '-P 2ybc'
loop_
    _symmetry_equiv_pos_as_xyz
    'x, y, z'
    '-x, y+1/2, -z+1/2'
    '-x, -y, -z'
    'x, -y-1/2, z-1/2'
_cell_length_a     15.5780(17)
_cell_length_b     8.054(3)
_cell_length_c     23.078(5)
_cell_angle_alpha     90.000(3)
_cell_angle_beta     93.088(3)
_cell_angle_gamma     90.000(4)
_cell_volume     2891.3(14)
_cell_formula_units_Z     8
_cell_measurement_reflns_used     13972
_cell_measurement_theta_min     1.31
_cell_measurement_theta_max     25.3
_cell_measurement_temperature     293(2)
_exptl_crystal_description     yellow
_exptl_crystal_colour     block
_exptl_crystal_size_max     0.42
_exptl_crystal_size_mid     0.24
_exptl_crystal_size_min     0.20
_exptl_crystal_density_diffrn     1.233
_exptl_crystal_density_meas     ?
_exptl_crystal_density_method     'not measured'
_exptl_crystal_F_000     1120
_exptl_absorpt_coefficient_mu     0.073
_exptl_absorpt_correction_type     none
_exptl_absorpt_process_details     ?
_exptl_absorpt_correction_T_min     ?
_exptl_absorpt_correction_T_max     ?
_exptl_special_details
;
;
_diffrn_ambient_temperature     293(2)
_diffrn_radiation_type     MoK\a
_diffrn_radiation_wavelength     0.71069
_diffrn_radiation_source     'fine-focus sealed tube'
_diffrn_radiation_monochromator     graphite
_diffrn_measurement_device_type     'Bruker SMART APEXII CCD area-detector'
_diffrn_measurement_method     '\f and \w scans'
_diffrn_detector_area_resol_mean     ?
_diffrn_reflns_number     13972
_diffrn_reflns_av_R_equivalents     0.0591
_diffrn_reflns_av_sigmaI/netI     0.0800
_diffrn_reflns_theta_min     1.31
_diffrn_reflns_theta_max     25.03
_diffrn_reflns_theta_full     25.00
_diffrn_measured_fraction_theta_max     0.995
_diffrn_measured_fraction_theta_full     0.996
_diffrn_reflns_limit_h_min     -14
_diffrn_reflns_limit_h_max     18
_diffrn_reflns_limit_k_min     -9
_diffrn_reflns_limit_k_max     9
_diffrn_reflns_limit_l_min     -27
_diffrn_reflns_limit_l_max     27
_diffrn_standards_number     0
_diffrn_standards_interval_count     ?
_diffrn_standards_interval_time     0
_diffrn_standards_decay_%     ?
_refine_special_details
;
Refinement of <i>F</i>^2^ against ALL reflections. The weighted <i>R</i>-factor
<i>wR</i> and goodness of fit <i>S</i> are based on <i>F</i>^2^, conventional
<i>R</i>-factors <i>R</i> are based on <i>F</i>, with <i>F</i> set to zero for
negative <i>F</i>^2^. The threshold expression of <i>F</i>^2^ >
2\s(<i>F</i>^2^) is used only for calculating <i>R</i>-factors(gt) <i>etc</i>.
and is not relevant to the choice of reflections for refinement.
<i>R</i>-factors based on <i>F</i>^2^ are statistically about twice as large
as those based on <i>F</i>, and <i>R</i>- factors based on ALL data will be
even larger.
;
_reflns_number_total     5092
_reflns_number_gt     2310
_reflns_threshold_expression     I>2\s(I)
_refine_ls_structure_factor_coef     Fsqd
_refine_ls_matrix_type     full
_refine_ls_R_factor_all     0.1476
_refine_ls_R_factor_gt     0.0567
_refine_ls_wR_factor_gt     0.1438
_refine_ls_wR_factor_ref     0.1918
_refine_ls_goodness_of_fit_ref     0.971
_refine_ls_restrained_S_all     0.971
_refine_ls_number_reflns     5092
_refine_ls_number_parameters     380
_refine_ls_number_restraints     0
_refine_ls_hydrogen_treatment     constr
_refine_ls_weighting_scheme     calc
_refine_ls_weighting_details
         'calc w=1/[\s^2^(Fo^2^)+(0.0955P)^2^+0.0000P] where P=(Fo^2^+2Fc^2^)/3'
_atom_sites_solution_hydrogens     geom
_atom_sites_solution_primary     direct
_atom_sites_solution_secondary     difmap
_refine_ls_shift/su_max     0.001
_refine_ls_shift/su_mean     0.000
_refine_diff_density_max     0.429
_refine_diff_density_min     -0.184
_refine_ls_extinction_method     'SHELXTL (Sheldrick, 2008)'
_refine_ls_extinction_coef     0.0065(11)
_refine_ls_extinction_expression
                                  'Fc^*^=kFc[1+0.001xFc^2^\l^3^/sin(2\q)]^-1/4^'
loop_
    _atom_type_symbol
    _atom_type_description
    _atom_type_scat_dispersion_real
    _atom_type_scat_dispersion_imag
    _atom_type_scat_source
    'C' 'C' 0.0033 0.0016
                         'International Tables Vol C Tables 4.2.6.8 and 6.1.1.4'
    'H' 'H' 0.0000 0.0000
                         'International Tables Vol C Tables 4.2.6.8 and 6.1.1.4'
    'N' 'N' 0.0061 0.0033
                         'International Tables Vol C Tables 4.2.6.8 and 6.1.1.4'
_computing_data_collection     'APEX2 (Bruker, 2007)'
_computing_cell_refinement     'SAINT (Bruker, 2007)'
_computing_data_reduction     'SAINT (Bruker, 2007)'
_computing_structure_solution     'SHELXTL (Sheldrick, 2008)'
_computing_structure_refinement     'SHELXTL (Sheldrick, 2008)'
_computing_molecular_graphics     'SHELXTL (Sheldrick, 2008)'
_computing_publication_material     'SHELXTL (Sheldrick, 2008)'
loop_
    _atom_site_type_symbol
    _atom_site_label
    _atom_site_fract_x
    _atom_site_fract_y
    _atom_site_fract_z
    _atom_site_U_iso_or_equiv
    _atom_site_adp_type
    _atom_site_calc_flag
    _atom_site_refinement_flags
    _atom_site_occupancy
    _atom_site_symmetry_multiplicity
    _atom_site_disorder_assembly
    _atom_site_disorder_group
    C C1 0.0794(2) 0.5654(4) 0.17499(15) 0.0637(9) Uani d . 1 1 . .
    C C2 0.0258(2) 0.6956(4) 0.18921(16) 0.0673(9) Uani d . 1 1 . .
    C C3 0.0519(3) 0.8042(5) 0.23307(18) 0.0868(12) Uani d . 1 1 . .
    H H3 0.0169 0.8921 0.2430 0.104 Uiso calc R 1 1 . .
    C C4 0.1299(3) 0.7801(5) 0.26158(18) 0.0924(13) Uani d . 1 1 . .
    H H4 0.1476 0.8523 0.2913 0.111 Uiso calc R 1 1 . .
    C C5 0.1838(3) 0.6496(5) 0.24714(16) 0.0849(12) Uani d . 1 1 . .
    H H5 0.2370 0.6369 0.2669 0.102 Uiso calc R 1 1 . .
    C C6 0.1586(2) 0.5398(4) 0.20384(16) 0.0756(10) Uani d . 1 1 . .
    H H6 0.1936 0.4514 0.1943 0.091 Uiso calc R 1 1 . .
    C C7 -0.0514(2) 0.6817(4) 0.15240(16) 0.0697(10) Uani d . 1 1 . .
    C C8 -0.0415(2) 0.5434(5) 0.11718(16) 0.0703(10) Uani d . 1 1 . .
    C C9 -0.1045(3) 0.4963(5) 0.07474(17) 0.0862(12) Uani d . 1 1 . .
    H H9 -0.0969 0.4044 0.0511 0.103 Uiso calc R 1 1 . .
    C C10 -0.1774(3) 0.5906(6) 0.0694(2) 0.1009(14) Uani d . 1 1 . .
    H H10 -0.2202 0.5617 0.0416 0.121 Uiso calc R 1 1 . .
    C C11 -0.1896(3) 0.7281(6) 0.1041(2) 0.1031(15) Uani d . 1 1 . .
    H H11 -0.2402 0.7890 0.0996 0.124 Uiso calc R 1 1 . .
    C C12 -0.1266(3) 0.7750(5) 0.1455(2) 0.0919(13) Uani d . 1 1 . .
    H H12 -0.1345 0.8679 0.1686 0.110 Uiso calc R 1 1 . .
    C C13 0.0687(2) 0.3197(4) 0.10821(14) 0.0626(9) Uani d . 1 1 . .
    C C14 0.0166(3) 0.1809(5) 0.10756(18) 0.0881(12) Uani d . 1 1 . .
    H H14 -0.0386 0.1875 0.1208 0.106 Uiso calc R 1 1 . .
    C C15 0.0473(3) 0.0313(5) 0.08692(18) 0.0912(12) Uani d . 1 1 . .
    H H15 0.0122 -0.0621 0.0858 0.109 Uiso calc R 1 1 . .
    C C16 0.1285(2) 0.0206(4) 0.06828(15) 0.0703(10) Uani d . 1 1 . .
    C C17 0.1788(3) 0.1584(5) 0.06795(18) 0.0899(13) Uani d . 1 1 . .
    H H17 0.2338 0.1512 0.0545 0.108 Uiso calc R 1 1 . .
    C C18 0.1491(3) 0.3089(5) 0.08743(17) 0.0847(12) Uani d . 1 1 . .
    H H18 0.1837 0.4028 0.0864 0.102 Uiso calc R 1 1 . .
    C C19 0.1611(3) -0.1367(6) 0.04958(19) 0.0955(13) Uani d . 1 1 . .
    C C20 0.3968(2) 0.0673(4) 0.18137(13) 0.0583(9) Uani d . 1 1 . .
    C C21 0.3155(2) 0.0319(4) 0.19946(15) 0.0684(9) Uani d . 1 1 . .
    H H21 0.2838 -0.0573 0.1843 0.082 Uiso calc R 1 1 . .
    C C22 0.2836(3) 0.1345(5) 0.24091(16) 0.0791(11) Uani d . 1 1 . .
    H H22 0.2290 0.1142 0.2537 0.095 Uiso calc R 1 1 . .
    C C23 0.3305(3) 0.2667(5) 0.26402(16) 0.0812(11) Uani d . 1 1 . .
    H H23 0.3078 0.3311 0.2930 0.097 Uiso calc R 1 1 . .
    C C24 0.4100(3) 0.3044(4) 0.24484(14) 0.0706(10) Uani d . 1 1 . .
    H H24 0.4407 0.3949 0.2600 0.085 Uiso calc R 1 1 . .
    C C25 0.4441(2) 0.2052(4) 0.20239(13) 0.0581(9) Uani d . 1 1 . .
    C C26 0.5215(2) 0.0739(4) 0.13402(13) 0.0564(8) Uani d . 1 1 . .
    C C27 0.5904(2) 0.0393(4) 0.10028(14) 0.0654(9) Uani d . 1 1 . .
    H H27 0.5909 -0.0550 0.0770 0.078 Uiso calc R 1 1 . .
    C C28 0.6580(2) 0.1497(5) 0.10251(16) 0.0776(11) Uani d . 1 1 . .
    H H28 0.7049 0.1297 0.0802 0.093 Uiso calc R 1 1 . .
    C C29 0.6576(3) 0.2910(5) 0.13759(17) 0.0818(11) Uani d . 1 1 . .
    H H29 0.7033 0.3652 0.1375 0.098 Uiso calc R 1 1 . .
    C C30 0.5904(3) 0.3214(5) 0.17211(15) 0.0744(11) Uani d . 1 1 . .
    H H30 0.5910 0.4149 0.1957 0.089 Uiso calc R 1 1 . .
    C C31 0.5218(2) 0.2119(4) 0.17159(13) 0.0574(8) Uani d . 1 1 . .
    C C32 0.4241(2) -0.1677(4) 0.11298(13) 0.0557(8) Uani d . 1 1 . .
    C C33 0.3985(2) -0.3007(4) 0.14558(14) 0.0652(9) Uani d . 1 1 . .
    H H33 0.3923 -0.2882 0.1852 0.078 Uiso calc R 1 1 . .
    C C34 0.3822(2) -0.4510(4) 0.11962(15) 0.0669(9) Uani d . 1 1 . .
    H H34 0.3643 -0.5400 0.1416 0.080 Uiso calc R 1 1 . .
    C C35 0.39242(19) -0.4711(4) 0.06052(14) 0.0566(8) Uani d . 1 1 . .
    C C36 0.4157(2) -0.3374(4) 0.02797(14) 0.0624(9) Uani d . 1 1 . .
    H H36 0.4215 -0.3497 -0.0117 0.075 Uiso calc R 1 1 . .
    C C37 0.4304(2) -0.1855(4) 0.05374(13) 0.0608(9) Uani d . 1 1 . .
    H H37 0.4446 -0.0946 0.0313 0.073 Uiso calc R 1 1 . .
    C C38 0.3810(2) -0.6316(5) 0.03491(15) 0.0669(10) Uani d . 1 1 . .
    N N1 0.1879(3) -0.2599(5) 0.0349(2) 0.1307(16) Uani d . 1 1 . .
    N N2 0.03835(18) 0.4708(3) 0.13070(12) 0.0674(8) Uani d . 1 1 . .
    N N3 0.3724(2) -0.7593(4) 0.01431(15) 0.0902(10) Uani d . 1 1 . .
    N N4 0.44459(17) -0.0136(3) 0.13990(11) 0.0588(7) Uani d . 1 1 . .
loop_
    _atom_site_aniso_label
    _atom_site_aniso_U_11
    _atom_site_aniso_U_22
    _atom_site_aniso_U_33
    _atom_site_aniso_U_12
    _atom_site_aniso_U_13
    _atom_site_aniso_U_23
    C1 0.077(3) 0.051(2) 0.064(2) -0.005(2) 0.0096(19) 0.0006(18)
    C2 0.079(3) 0.051(2) 0.073(2) 0.000(2) 0.020(2) 0.001(2)
    C3 0.105(3) 0.069(3) 0.089(3) -0.002(3) 0.025(2) -0.011(2)
    C4 0.117(4) 0.078(3) 0.084(3) -0.023(3) 0.021(3) -0.022(2)
    C5 0.092(3) 0.081(3) 0.082(3) -0.012(2) 0.004(2) -0.008(2)
    C6 0.084(3) 0.061(2) 0.083(3) -0.001(2) 0.008(2) -0.007(2)
    C7 0.080(3) 0.057(2) 0.075(2) 0.008(2) 0.023(2) 0.009(2)
    C8 0.069(2) 0.067(3) 0.075(2) 0.005(2) 0.012(2) 0.012(2)
    C9 0.080(3) 0.092(3) 0.087(3) 0.010(2) -0.001(2) 0.004(2)
    C10 0.075(3) 0.118(4) 0.110(4) 0.012(3) 0.001(2) 0.015(3)
    C11 0.086(3) 0.102(4) 0.123(4) 0.024(3) 0.022(3) 0.023(3)
    C12 0.098(3) 0.077(3) 0.103(3) 0.012(3) 0.033(3) 0.014(2)
    C13 0.068(2) 0.054(2) 0.067(2) -0.0026(19) 0.0122(18) 0.0004(18)
    C14 0.083(3) 0.074(3) 0.110(3) -0.005(2) 0.032(2) -0.001(2)
    C15 0.100(3) 0.061(3) 0.114(3) -0.011(2) 0.021(3) -0.001(2)
    C16 0.070(3) 0.060(3) 0.082(2) -0.002(2) 0.0149(19) -0.006(2)
    C17 0.082(3) 0.076(3) 0.115(3) -0.008(2) 0.030(2) -0.013(3)
    C18 0.095(3) 0.061(3) 0.100(3) -0.015(2) 0.023(2) -0.009(2)
    C19 0.090(3) 0.082(3) 0.115(3) 0.005(3) 0.011(3) -0.021(3)
    C20 0.083(3) 0.045(2) 0.0468(18) 0.0096(18) -0.0018(17) 0.0031(16)
    C21 0.077(3) 0.060(2) 0.068(2) 0.004(2) 0.0014(19) -0.0002(19)
    C22 0.084(3) 0.078(3) 0.076(3) 0.016(2) 0.010(2) 0.000(2)
    C23 0.102(3) 0.073(3) 0.068(2) 0.024(3) 0.006(2) -0.007(2)
    C24 0.098(3) 0.056(2) 0.057(2) 0.010(2) -0.006(2) -0.0056(18)
    C25 0.080(2) 0.048(2) 0.0455(18) 0.0069(18) -0.0099(17) 0.0005(16)
    C26 0.070(2) 0.051(2) 0.0469(18) 0.0002(18) -0.0045(16) 0.0065(16)
    C27 0.077(3) 0.064(2) 0.055(2) 0.002(2) 0.0015(18) 0.0061(17)
    C28 0.074(3) 0.086(3) 0.072(2) 0.000(2) 0.0035(19) 0.017(2)
    C29 0.089(3) 0.078(3) 0.076(3) -0.023(2) -0.014(2) 0.011(2)
    C30 0.095(3) 0.066(3) 0.061(2) -0.009(2) -0.016(2) 0.0013(19)
    C31 0.075(2) 0.047(2) 0.0487(18) 0.0009(18) -0.0127(16) 0.0020(16)
    C32 0.071(2) 0.043(2) 0.0527(19) 0.0051(16) -0.0028(16) 0.0017(16)
    C33 0.090(3) 0.053(2) 0.0526(19) 0.0001(19) 0.0041(17) 0.0024(18)
    C34 0.085(3) 0.048(2) 0.067(2) -0.0002(18) 0.0015(18) 0.0111(18)
    C35 0.062(2) 0.045(2) 0.062(2) 0.0046(16) -0.0030(16) -0.0049(17)
    C36 0.076(2) 0.059(2) 0.0518(19) -0.0027(18) 0.0004(16) -0.0032(18)
    C37 0.080(2) 0.050(2) 0.053(2) -0.0059(17) 0.0024(16) 0.0046(17)
    C38 0.070(2) 0.055(2) 0.077(2) -0.0006(19) 0.0055(18) -0.008(2)
    N1 0.121(3) 0.091(3) 0.180(4) 0.017(3) 0.007(3) -0.047(3)
    N2 0.071(2) 0.0565(19) 0.0748(19) 0.0104(16) 0.0008(15) -0.0044(16)
    N3 0.102(3) 0.063(2) 0.107(3) -0.0088(19) 0.012(2) -0.022(2)
    N4 0.0781(19) 0.0447(17) 0.0534(16) -0.0023(14) 0.0017(14) -0.0030(13)
_geom_special_details
;
All s.u.'s (except the s.u. in the dihedral angle between two l.s. planes) are
estimated using the full covariance matrix. The cell s.u.'s are taken into
account individually in the estimation of s.u.'s in distances, angles and
torsion angles; correlations between s.u.'s in cell parameters are only used
when they are defined by crystal symmetry. An approximate (isotropic)
treatment of cell s.u.'s is used for estimating s.u.'s involving l.s. planes.
;
loop_
    _geom_bond_atom_site_label_1
    _geom_bond_atom_site_label_2
    _geom_bond_site_symmetry_2
    _geom_bond_distance
    _geom_bond_publ_flag
    C1 C6 . 1.386(5) ?
    C1 C2 . 1.391(4) ?
    C1 N2 . 1.401(4) ?
    C2 C3 . 1.382(5) ?
    C2 C7 . 1.438(5) ?
    C3 C4 . 1.365(6) ?
    C3 H3 . 0.9300 ?
    C4 C5 . 1.396(5) ?
    C4 H4 . 0.9300 ?
    C5 C6 . 1.376(5) ?
    C5 H5 . 0.9300 ?
    C6 H6 . 0.9300 ?
    C7 C8 . 1.392(5) ?
    C7 C12 . 1.394(5) ?
    C8 N2 . 1.395(4) ?
    C8 C9 . 1.401(5) ?
    C9 C10 . 1.367(5) ?
    C9 H9 . 0.9300 ?
    C10 C11 . 1.386(6) ?
    C10 H10 . 0.9300 ?
    C11 C12 . 1.384(6) ?
    C11 H11 . 0.9300 ?
    C12 H12 . 0.9300 ?
    C13 C18 . 1.368(5) ?
    C13 C14 . 1.380(5) ?
    C13 N2 . 1.414(4) ?
    C14 C15 . 1.390(5) ?
    C14 H14 . 0.9300 ?
    C15 C16 . 1.360(5) ?
    C15 H15 . 0.9300 ?
    C16 C17 . 1.358(5) ?
    C16 C19 . 1.439(6) ?
    C17 C18 . 1.381(5) ?
    C17 H17 . 0.9300 ?
    C18 H18 . 0.9300 ?
    C19 N1 . 1.136(5) ?
    C20 C21 . 1.384(4) ?
    C20 N4 . 1.404(4) ?
    C20 C25 . 1.405(4) ?
    C21 C22 . 1.377(4) ?
    C21 H21 . 0.9300 ?
    C22 C23 . 1.382(5) ?
    C22 H22 . 0.9300 ?
    C23 C24 . 1.371(5) ?
    C23 H23 . 0.9300 ?
    C24 C25 . 1.391(4) ?
    C24 H24 . 0.9300 ?
    C25 C31 . 1.437(5) ?
    C26 C27 . 1.389(4) ?
    C26 N4 . 1.402(4) ?
    C26 C31 . 1.409(4) ?
    C27 C28 . 1.376(5) ?
    C27 H27 . 0.9300 ?
    C28 C29 . 1.397(5) ?
    C28 H28 . 0.9300 ?
    C29 C30 . 1.370(5) ?
    C29 H29 . 0.9300 ?
    C30 C31 . 1.386(5) ?
    C30 H30 . 0.9300 ?
    C32 C33 . 1.381(4) ?
    C32 C37 . 1.383(4) ?
    C32 N4 . 1.416(4) ?
    C33 C34 . 1.368(4) ?
    C33 H33 . 0.9300 ?
    C34 C35 . 1.391(4) ?
    C34 H34 . 0.9300 ?
    C35 C36 . 1.373(4) ?
    C35 C38 . 1.429(5) ?
    C36 C37 . 1.374(4) ?
    C36 H36 . 0.9300 ?
    C37 H37 . 0.9300 ?
    C38 N3 . 1.138(4) ?
loop_
    _geom_angle_atom_site_label_1
    _geom_angle_atom_site_label_2
    _geom_angle_atom_site_label_3
    _geom_angle_site_symmetry_1
    _geom_angle_site_symmetry_3
    _geom_angle
    _geom_angle_publ_flag
    C6 C1 C2 . . 122.0(3) ?
    C6 C1 N2 . . 129.0(3) ?
    C2 C1 N2 . . 109.0(3) ?
    C3 C2 C1 . . 119.5(4) ?
    C3 C2 C7 . . 133.3(4) ?
    C1 C2 C7 . . 107.2(3) ?
    C4 C3 C2 . . 118.9(4) ?
    C4 C3 H3 . . 120.6 ?
    C2 C3 H3 . . 120.6 ?
    C3 C4 C5 . . 121.5(4) ?
    C3 C4 H4 . . 119.2 ?
    C5 C4 H4 . . 119.2 ?
    C6 C5 C4 . . 120.4(4) ?
    C6 C5 H5 . . 119.8 ?
    C4 C5 H5 . . 119.8 ?
    C5 C6 C1 . . 117.7(4) ?
    C5 C6 H6 . . 121.1 ?
    C1 C6 H6 . . 121.1 ?
    C8 C7 C12 . . 118.9(4) ?
    C8 C7 C2 . . 107.0(3) ?
    C12 C7 C2 . . 134.1(4) ?
    C7 C8 N2 . . 109.3(3) ?
    C7 C8 C9 . . 122.0(4) ?
    N2 C8 C9 . . 128.7(4) ?
    C10 C9 C8 . . 117.4(4) ?
    C10 C9 H9 . . 121.3 ?
    C8 C9 H9 . . 121.3 ?
    C9 C10 C11 . . 122.0(4) ?
    C9 C10 H10 . . 119.0 ?
    C11 C10 H10 . . 119.0 ?
    C12 C11 C10 . . 120.3(4) ?
    C12 C11 H11 . . 119.9 ?
    C10 C11 H11 . . 119.9 ?
    C11 C12 C7 . . 119.4(4) ?
    C11 C12 H12 . . 120.3 ?
    C7 C12 H12 . . 120.3 ?
    C18 C13 C14 . . 119.5(3) ?
    C18 C13 N2 . . 120.9(3) ?
    C14 C13 N2 . . 119.6(3) ?
    C13 C14 C15 . . 119.5(4) ?
    C13 C14 H14 . . 120.2 ?
    C15 C14 H14 . . 120.2 ?
    C16 C15 C14 . . 120.4(4) ?
    C16 C15 H15 . . 119.8 ?
    C14 C15 H15 . . 119.8 ?
    C17 C16 C15 . . 119.7(4) ?
    C17 C16 C19 . . 120.3(4) ?
    C15 C16 C19 . . 120.0(4) ?
    C16 C17 C18 . . 120.8(4) ?
    C16 C17 H17 . . 119.6 ?
    C18 C17 H17 . . 119.6 ?
    C13 C18 C17 . . 119.9(4) ?
    C13 C18 H18 . . 120.0 ?
    C17 C18 H18 . . 120.0 ?
    N1 C19 C16 . . 179.1(5) ?
    C21 C20 N4 . . 129.6(3) ?
    C21 C20 C25 . . 122.0(3) ?
    N4 C20 C25 . . 108.3(3) ?
    C22 C21 C20 . . 117.1(3) ?
    C22 C21 H21 . . 121.4 ?
    C20 C21 H21 . . 121.4 ?
    C21 C22 C23 . . 121.9(4) ?
    C21 C22 H22 . . 119.1 ?
    C23 C22 H22 . . 119.1 ?
    C24 C23 C22 . . 120.9(4) ?
    C24 C23 H23 . . 119.6 ?
    C22 C23 H23 . . 119.6 ?
    C23 C24 C25 . . 119.1(3) ?
    C23 C24 H24 . . 120.5 ?
    C25 C24 H24 . . 120.5 ?
    C24 C25 C20 . . 119.0(3) ?
    C24 C25 C31 . . 133.6(3) ?
    C20 C25 C31 . . 107.4(3) ?
    C27 C26 N4 . . 130.1(3) ?
    C27 C26 C31 . . 121.7(3) ?
    N4 C26 C31 . . 108.2(3) ?
    C28 C27 C26 . . 117.5(3) ?
    C28 C27 H27 . . 121.2 ?
    C26 C27 H27 . . 121.2 ?
    C27 C28 C29 . . 121.4(4) ?
    C27 C28 H28 . . 119.3 ?
    C29 C28 H28 . . 119.3 ?
    C30 C29 C28 . . 120.6(4) ?
    C30 C29 H29 . . 119.7 ?
    C28 C29 H29 . . 119.7 ?
    C29 C30 C31 . . 119.6(4) ?
    C29 C30 H30 . . 120.2 ?
    C31 C30 H30 . . 120.2 ?
    C30 C31 C26 . . 119.0(3) ?
    C30 C31 C25 . . 133.6(3) ?
    C26 C31 C25 . . 107.4(3) ?
    C33 C32 C37 . . 119.7(3) ?
    C33 C32 N4 . . 120.4(3) ?
    C37 C32 N4 . . 119.9(3) ?
    C34 C33 C32 . . 120.0(3) ?
    C34 C33 H33 . . 120.0 ?
    C32 C33 H33 . . 120.0 ?
    C33 C34 C35 . . 120.3(3) ?
    C33 C34 H34 . . 119.9 ?
    C35 C34 H34 . . 119.9 ?
    C36 C35 C34 . . 119.5(3) ?
    C36 C35 C38 . . 120.9(3) ?
    C34 C35 C38 . . 119.5(3) ?
    C35 C36 C37 . . 120.3(3) ?
    C35 C36 H36 . . 119.9 ?
    C37 C36 H36 . . 119.9 ?
    C36 C37 C32 . . 120.1(3) ?
    C36 C37 H37 . . 120.0 ?
    C32 C37 H37 . . 120.0 ?
    N3 C38 C35 . . 179.5(4) ?
    C8 N2 C1 . . 107.5(3) ?
    C8 N2 C13 . . 126.2(3) ?
    C1 N2 C13 . . 126.0(3) ?
    C26 N4 C20 . . 108.6(3) ?
    C26 N4 C32 . . 124.9(3) ?
    C20 N4 C32 . . 126.2(3) ?
loop_
    _geom_torsion_atom_site_label_1
    _geom_torsion_atom_site_label_2
    _geom_torsion_atom_site_label_3
    _geom_torsion_atom_site_label_4
    _geom_torsion_site_symmetry_1
    _geom_torsion_site_symmetry_2
    _geom_torsion_site_symmetry_3
    _geom_torsion_site_symmetry_4
    _geom_torsion
    _geom_torsion_publ_flag
    C6 C1 C2 C3 . . . . 0.5(5) ?
    N2 C1 C2 C3 . . . . 178.5(3) ?
    C6 C1 C2 C7 . . . . -178.1(3) ?
    N2 C1 C2 C7 . . . . -0.1(4) ?
    C1 C2 C3 C4 . . . . -0.3(5) ?
    C7 C2 C3 C4 . . . . 177.9(4) ?
    C2 C3 C4 C5 . . . . 0.5(6) ?
    C3 C4 C5 C6 . . . . -0.9(6) ?
    C4 C5 C6 C1 . . . . 1.0(5) ?
    C2 C1 C6 C5 . . . . -0.8(5) ?
    N2 C1 C6 C5 . . . . -178.4(3) ?
    C3 C2 C7 C8 . . . . -178.4(4) ?
    C1 C2 C7 C8 . . . . 0.0(4) ?
    C3 C2 C7 C12 . . . . 3.0(7) ?
    C1 C2 C7 C12 . . . . -178.7(4) ?
    C12 C7 C8 N2 . . . . 179.1(3) ?
    C2 C7 C8 N2 . . . . 0.2(4) ?
    C12 C7 C8 C9 . . . . 0.6(5) ?
    C2 C7 C8 C9 . . . . -178.3(3) ?
    C7 C8 C9 C10 . . . . -0.8(5) ?
    N2 C8 C9 C10 . . . . -178.9(4) ?
    C8 C9 C10 C11 . . . . 0.1(6) ?
    C9 C10 C11 C12 . . . . 0.6(7) ?
    C10 C11 C12 C7 . . . . -0.7(6) ?
    C8 C7 C12 C11 . . . . 0.1(6) ?
    C2 C7 C12 C11 . . . . 178.7(4) ?
    C18 C13 C14 C15 . . . . 1.3(6) ?
    N2 C13 C14 C15 . . . . -178.2(3) ?
    C13 C14 C15 C16 . . . . 1.0(6) ?
    C14 C15 C16 C17 . . . . -2.3(6) ?
    C14 C15 C16 C19 . . . . 177.0(4) ?
    C15 C16 C17 C18 . . . . 1.3(6) ?
    C19 C16 C17 C18 . . . . -178.1(4) ?
    C14 C13 C18 C17 . . . . -2.3(6) ?
    N2 C13 C18 C17 . . . . 177.2(3) ?
    C16 C17 C18 C13 . . . . 1.0(6) ?
    C17 C16 C19 N1 . . . .  2E1(3)
                                  ?
    C15 C16 C19 N1 . . . .  -16E1(10)
                                     ?
    N4 C20 C21 C22 . . . . -179.3(3) ?
    C25 C20 C21 C22 . . . . -2.4(5) ?
    C20 C21 C22 C23 . . . . -0.4(5) ?
    C21 C22 C23 C24 . . . . 2.3(6) ?
    C22 C23 C24 C25 . . . . -1.4(5) ?
    C23 C24 C25 C20 . . . . -1.4(5) ?
    C23 C24 C25 C31 . . . . 177.3(3) ?
    C21 C20 C25 C24 . . . . 3.3(4) ?
    N4 C20 C25 C24 . . . . -179.2(3) ?
    C21 C20 C25 C31 . . . . -175.7(3) ?
    N4 C20 C25 C31 . . . . 1.9(3) ?
    N4 C26 C27 C28 . . . . 179.2(3) ?
    C31 C26 C27 C28 . . . . -3.2(5) ?
    C26 C27 C28 C29 . . . . 0.3(5) ?
    C27 C28 C29 C30 . . . . 1.7(5) ?
    C28 C29 C30 C31 . . . . -0.9(5) ?
    C29 C30 C31 C26 . . . . -1.9(5) ?
    C29 C30 C31 C25 . . . . 178.6(3) ?
    C27 C26 C31 C30 . . . . 4.1(4) ?
    N4 C26 C31 C30 . . . . -177.9(3) ?
    C27 C26 C31 C25 . . . . -176.4(3) ?
    N4 C26 C31 C25 . . . . 1.7(3) ?
    C24 C25 C31 C30 . . . . -1.5(6) ?
    C20 C25 C31 C30 . . . . 177.3(3) ?
    C24 C25 C31 C26 . . . . 179.1(3) ?
    C20 C25 C31 C26 . . . . -2.2(3) ?
    C37 C32 C33 C34 . . . . 2.2(5) ?
    N4 C32 C33 C34 . . . . -177.3(3) ?
    C32 C33 C34 C35 . . . . 0.8(5) ?
    C33 C34 C35 C36 . . . . -2.5(5) ?
    C33 C34 C35 C38 . . . . 175.7(3) ?
    C34 C35 C36 C37 . . . . 1.2(5) ?
    C38 C35 C36 C37 . . . . -177.0(3) ?
    C35 C36 C37 C32 . . . . 1.8(5) ?
    C33 C32 C37 C36 . . . . -3.5(5) ?
    N4 C32 C37 C36 . . . . 176.0(3) ?
    C36 C35 C38 N3 . . . .  5E1(6)
                                  ?
    C34 C35 C38 N3 . . . .  -13E1(6)
                                    ?
    C7 C8 N2 C1 . . . . -0.2(4) ?
    C9 C8 N2 C1 . . . . 178.1(3) ?
    C7 C8 N2 C13 . . . . 173.8(3) ?
    C9 C8 N2 C13 . . . . -7.9(6) ?
    C6 C1 N2 C8 . . . . 178.0(3) ?
    C2 C1 N2 C8 . . . . 0.2(4) ?
    C6 C1 N2 C13 . . . . 4.0(5) ?
    C2 C1 N2 C13 . . . . -173.8(3) ?
    C18 C13 N2 C8 . . . . 132.5(4) ?
    C14 C13 N2 C8 . . . . -48.0(5) ?
    C18 C13 N2 C1 . . . . -54.6(5) ?
    C14 C13 N2 C1 . . . . 124.9(4) ?
    C27 C26 N4 C20 . . . . 177.3(3) ?
    C31 C26 N4 C20 . . . . -0.6(3) ?
    C27 C26 N4 C32 . . . . 3.6(5) ?
    C31 C26 N4 C32 . . . . -174.2(3) ?
    C21 C20 N4 C26 . . . . 176.4(3) ?
    C25 C20 N4 C26 . . . . -0.8(3) ?
    C21 C20 N4 C32 . . . . -10.0(5) ?
    C25 C20 N4 C32 . . . . 172.7(3) ?
    C33 C32 N4 C26 . . . . 127.1(3) ?
    C37 C32 N4 C26 . . . . -52.4(4) ?
    C33 C32 N4 C20 . . . . -45.4(4) ?
    C37 C32 N4 C20 . . . . 135.1(3) ?
loop_
    _geom_hbond_atom_site_label_D
    _geom_hbond_atom_site_label_H
    _geom_hbond_atom_site_label_A
    _geom_hbond_site_symmetry_A
    _geom_hbond_distance_DH
    _geom_hbond_distance_HA
    _geom_hbond_distance_DA
    _geom_hbond_angle_DHA
    C17 H17 N3 1_565 0.93 2.50 3.387(6) 159
