# Supplementary material for: Polymorph of 4-(carbazol-9-yl)benzo­nitrile
Source: Acta Crystallogr Sect E Struct Rep Online. 2012 Mar 28;68(Pt 4):o1199. doi: 10.1107/S1600536812012457 (PMC3344136; doi:10.1107/S1600536812012457)
Supplement: Supplementary file 3 [file e-68-o1199-Isup3.hkl]

#
# h,k,l, Fc-squared, Fo-squared, sigma(Fo-squared) and status flag
#
data_I
_shelx_title ' mm in P2(1)/c'
_shelx_refln_list_code          4
_shelx_F_calc_maximum      239.75
_exptl_crystal_F_000      1120.00
_reflns_d_resolution_high  0.8398
 
loop_
 _symmetry_equiv_pos_as_xyz
 'x, y, z'
 '-x, y+1/2, -z+1/2'
 '-x, -y, -z'
 'x, -y-1/2, z-1/2'
 
_cell_length_a    15.5780
_cell_length_b     8.0540
_cell_length_c    23.0780
_cell_angle_alpha  90.000
_cell_angle_beta   93.088
_cell_angle_gamma  90.000
 
_shelx_F_squared_multiplier     1.000
 
loop_
 _refln_index_h
 _refln_index_k
 _refln_index_l
 _refln_F_squared_calc
 _refln_F_squared_meas
 _refln_F_squared_sigma
 _refln_observed_status
   1   0   0      377.29      163.73      6.63 o
   2   0   0    22713.44    24441.49    484.46 o
   3   0   0        2.33        0.46      6.50 o
   4   0   0    31126.82    35912.16    789.57 o
   5   0   0    21721.45    19998.01    513.80 o
   6   0   0        4.69       18.98      6.69 o
   7   0   0     1746.43     1548.79     36.42 o
   8   0   0     2636.75     2433.64     54.61 o
   9   0   0     2500.36     2476.99     56.26 o
  10   0   0        1.13       -5.95     10.13 o
  11   0   0      455.05      444.44     32.66 o
  12   0   0        0.00       -1.11     12.86 o
  13   0   0      159.53      151.57     26.94 o
  14   0   0      174.29      153.02     26.14 o
  15   0   0        6.12       21.50     21.80 o
  16   0   0        0.63      -21.30     21.30 o
  17   0   0        3.87      -18.57     21.40 o
  18   0   0        0.93        2.29     22.50 o
   1   1   0       77.74       79.44      2.78 o
   2   1   0     3292.63     3247.26     46.94 o
   3   1   0     2523.42     1929.08     35.08 o
   4   1   0     3467.05     3713.06     68.12 o
   5   1   0      365.36      295.36      8.16 o
   6   1   0      177.22      177.22      9.98 o
   7   1   0        0.50       -2.40      5.00 o
   8   1   0        0.94       -5.73      5.73 o
   9   1   0       97.53       92.02      7.62 o
  10   1   0      174.31      162.07      9.91 o
  11   1   0       36.80       42.72      8.85 o
  12   1   0        0.07       11.50     11.22 o
  13   1   0      184.36      163.53     15.18 o
  14   1   0       87.07       87.34     13.65 o
  15   1   0      144.23      141.02     17.96 o
  16   1   0       21.88        5.22     26.38 o
  17   1   0        0.02      -10.86     15.08 o
  18   1   0        1.20       -3.01     15.79 o
   0   2   0     7321.49     7185.53    205.83 o
   1   2   0      672.15      633.46     22.57 o
   2   2   0      590.08      573.54     14.22 o
   3   2   0      240.09      207.15      6.28 o
   4   2   0      213.13      249.20      6.48 o
   5   2   0     1235.27     1105.25     19.14 o
   6   2   0      979.14      982.62     17.99 o
   7   2   0        4.50        3.05      4.87 o
   8   2   0      108.00      116.19      7.14 o
   9   2   0       91.14       87.25      9.75 o
  10   2   0       18.79       37.84     11.29 o
  11   2   0       22.68       29.61     11.58 o
  12   2   0      131.10      131.23     14.81 o
  13   2   0       72.79       60.57     12.90 o
  14   2   0      107.35      124.78     16.72 o
  15   2   0       22.28       31.59     12.77 o
  16   2   0        4.49      -13.86     13.86 o
  17   2   0       14.73       13.09     21.93 o
  18   2   0        4.74      -19.74     19.74 o
   1   3   0       73.62       77.16     15.06 o
   2   3   0      324.87      331.21     11.06 o
   3   3   0      517.98      505.55     11.53 o
   4   3   0      301.47      292.67      8.35 o
   5   3   0      310.53      276.72      8.02 o
   6   3   0      429.17      505.29     15.95 o
   7   3   0      212.23      229.96      8.38 o
   8   3   0      289.45      290.04     15.11 o
   9   3   0       10.44       -4.95      9.60 o
  10   3   0      113.28      125.16     13.78 o
  11   3   0      100.38      101.46     14.00 o
  12   3   0       10.03      -12.53     12.56 o
  13   3   0        0.80       -3.44     11.38 o
  14   3   0       28.69       19.87     12.59 o
  15   3   0       13.55       15.46     12.46 o
  16   3   0        7.96       -2.06     12.68 o
  17   3   0        3.31        6.83     30.46 o
   0   4   0     3860.64     3725.97    114.91 o
   1   4   0       74.10       60.36     17.00 o
   2   4   0      761.41      841.74     25.29 o
   3   4   0       26.91       39.24      9.49 o
   4   4   0      523.41      574.51     13.81 o
   5   4   0       51.58       51.92      5.35 o
   6   4   0       14.20       17.13      4.83 o
   7   4   0       11.74        9.81      7.15 o
   8   4   0       21.19       23.74     14.17 o
   9   4   0       93.18       93.83     16.74 o
  10   4   0       28.13       26.28     12.34 o
  11   4   0      107.94      124.26     14.98 o
  12   4   0      155.07      150.42     15.03 o
  13   4   0        0.19       -0.12     12.53 o
  14   4   0       57.48       55.62     13.94 o
  15   4   0        3.46       13.88     13.50 o
  16   4   0        3.36       -7.50     15.37 o
   1   5   0       63.22       31.23     20.79 o
   2   5   0      144.09      151.95     14.35 o
   3   5   0       37.35       29.04      8.34 o
   4   5   0       49.20       57.14      8.18 o
   5   5   0        5.13       11.58      7.33 o
   6   5   0       61.31       56.22     16.97 o
   7   5   0      145.21      173.92     15.02 o
   8   5   0       49.17       44.91     12.71 o
   9   5   0        0.23      -12.69     12.69 o
  10   5   0      519.06      487.38     20.65 o
  11   5   0       30.38       18.29     16.16 o
  12   5   0       59.96       38.63     46.20 o
  13   5   0        0.06      -16.39     16.39 o
  14   5   0       21.85       10.31     16.55 o
  15   5   0        5.24       -3.59     17.20 o
   0   6   0     1325.85     1315.40     55.42 o
   1   6   0       20.05        9.39      7.98 o
   2   6   0      447.84      438.71     16.26 o
   3   6   0       43.67       52.53     11.20 o
   4   6   0       28.14       11.63     15.61 o
   5   6   0      146.95      145.94     19.55 o
   6   6   0      293.64      331.93     58.47 o
   7   6   0      324.33      306.69     28.47 o
   8   6   0      192.02      194.39     27.69 o
   9   6   0        2.05      -10.72     14.95 o
  10   6   0       29.72        4.37     17.16 o
  11   6   0       48.53       49.28     22.25 o
  12   6   0        3.45       -6.31     16.59 o
  13   6   0       34.07       41.38     18.87 o
  14   6   0       11.71      -16.42     18.16 o
   1   7   0       83.86       24.61     46.32 o
   2   7   0     1000.10      962.14     24.02 o
   3   7   0      158.85      165.88     30.65 o
   4   7   0      500.76      478.42     26.50 o
   5   7   0       43.68       29.10     16.58 o
   6   7   0        0.06       18.69     16.53 o
   7   7   0      275.36      296.70     25.05 o
   8   7   0       11.95       16.23     18.33 o
   9   7   0       37.75       35.59     18.29 o
  10   7   0        4.68        6.12     18.23 o
  11   7   0        0.03        0.08     18.65 o
  12   7   0        5.61      -17.08     17.08 o
   0   8   0      489.54      494.21     37.66 o
   1   8   0        1.24       17.06     37.18 o
   2   8   0      441.09      474.61     27.70 o
   3   8   0       23.96       15.81     16.15 o
   4   8   0        0.07      -11.87     17.25 o
   5   8   0       81.36       63.21     19.44 o
   6   8   0       93.64       98.89     20.07 o
   7   8   0        4.39        8.73     35.14 o
   8   8   0       10.00        6.16     17.96 o
   9   8   0       26.16      -11.01     21.31 o
  10   8   0        1.32      -18.41     18.41 o
   1   9   0        0.26      -15.33     22.40 o
   2   9   0        0.07      -22.70     24.09 o
   3   9   0        0.31       -4.08     22.50 o
   4   9   0      129.86      156.13     33.11 o
   5   9   0        9.97       -5.84     18.21 o
   6   9   0        2.72      -17.64     17.64 o
 -18   1   1        2.34      -14.98     14.98 o
 -17   1   1        2.89       14.95     16.53 o
 -16   1   1        0.03       -2.63     14.04 o
 -15   1   1       17.66       20.41     15.00 o
 -14   1   1       59.62       34.13     11.95 o
 -13   1   1      153.43      155.68     14.65 o
 -12   1   1      177.98      173.76     13.98 o
 -11   1   1       19.85       21.05      9.04 o
 -10   1   1       61.78       74.60      8.56 o
  -9   1   1      308.36      297.20     12.60 o
  -8   1   1        7.50       -2.99      8.49 o
  -7   1   1     1923.85     2008.14     32.30 o
  -6   1   1      136.73      150.23      6.68 o
  -5   1   1       20.01        8.37      4.23 o
  -4   1   1     3431.48     2975.66     51.03 o
  -3   1   1     2297.93     2251.95     33.61 o
  -2   1   1       40.48       47.36      3.09 o
  -1   1   1     1809.50     1787.60     26.32 o
   0   1   1      242.48       81.45    105.20 o
   1   1   1     4619.14     4708.82     67.16 o
   2   1   1      340.94      253.71      7.41 o
   3   1   1      614.21      753.05     17.01 o
   4   1   1      248.40      187.04      6.91 o
   5   1   1     2589.64     2555.46     38.78 o
   6   1   1     2467.35     2495.40     38.42 o
   7   1   1      632.84      790.47     15.81 o
   8   1   1      222.95      213.06      8.93 o
   9   1   1     1173.80     1244.42     23.39 o
  10   1   1      781.77      762.13     17.74 o
  11   1   1        4.55       12.27     10.98 o
  12   1   1        9.73       13.96     11.70 o
  13   1   1       26.49       -6.22     11.99 o
  14   1   1       52.37       52.58     15.69 o
  15   1   1       94.31       87.89     16.98 o
  16   1   1        8.70       19.67     15.35 o
  17   1   1       15.99        8.05     16.78 o
  18   1   1        2.11      -15.30     15.99 o
 -18   2   1        7.76       11.23     16.60 o
 -17   2   1        0.02        7.06     15.34 o
 -16   2   1       24.86       29.17     15.91 o
 -15   2   1        2.05        5.89     12.30 o
 -14   2   1       62.60       64.58     16.30 o
 -13   2   1        8.66       14.94     12.71 o
 -12   2   1       19.21       32.90     23.92 o
 -11   2   1        3.92       -7.70     10.69 o
 -10   2   1        2.49        2.51     16.85 o
  -9   2   1       80.80       93.27      7.90 o
  -8   2   1       87.58       78.26      9.04 o
  -7   2   1      229.52      248.27     10.86 o
  -6   2   1      408.24      444.21     14.07 o
  -5   2   1      184.11      176.94     12.73 o
  -4   2   1      801.78      765.03     12.41 o
  -3   2   1       86.70       70.62      4.35 o
  -2   2   1       37.28       40.21      4.78 o
  -1   2   1      541.05      332.90    150.07 o
   0   2   1     5359.46     5203.71    150.99 o
   1   2   1      151.29      150.16      7.81 o
   2   2   1      716.28      632.85     12.65 o
   3   2   1       20.46       19.55      3.21 o
   4   2   1     1647.75     1610.70     22.66 o
   5   2   1        8.60        3.64      3.07 o
   6   2   1      658.49      553.77     11.98 o
   7   2   1     1886.63     1923.30     31.38 o
   8   2   1        5.32        5.01      5.34 o
   9   2   1      617.64      617.42     19.00 o
  10   2   1      306.88      348.72     15.92 o
  11   2   1      356.26      382.28     17.50 o
  12   2   1        0.80      -12.04     12.04 o
  13   2   1       54.05       34.55     12.68 o
  14   2   1       43.49       37.66     12.23 o
  15   2   1        0.30        0.96     11.68 o
  16   2   1        1.73      -13.49     15.09 o
  17   2   1        0.15       16.32     16.02 o
  18   2   1       13.66        8.51     16.71 o
 -17   3   1        9.23       -8.93     12.72 o
 -16   3   1       26.19        5.03     13.28 o
 -15   3   1       23.99        1.30     16.38 o
 -14   3   1       12.42        1.34     12.14 o
 -13   3   1       66.80       31.02     12.93 o
 -12   3   1       33.91       35.30     13.64 o
 -11   3   1       24.78        4.36     17.11 o
 -10   3   1        6.58        3.90     10.72 o
  -9   3   1       24.37       28.69     13.84 o
  -8   3   1      442.07      469.02     16.13 o
  -7   3   1        7.39       18.01      6.82 o
  -6   3   1      753.72      769.85     13.73 o
  -5   3   1      268.57      259.38      7.54 o
  -4   3   1       81.25       91.32      5.12 o
  -3   3   1        9.19        9.53      4.63 o
  -2   3   1        3.48        7.79      5.24 o
  -1   3   1      130.35       52.78     76.05 o
   0   3   1        2.19        5.36      6.72 o
   1   3   1      182.45      182.19     10.62 o
   2   3   1       76.21       84.56      7.20 o
   3   3   1       35.51       45.04      4.53 o
   4   3   1      361.70      312.47      7.71 o
   5   3   1      161.47      183.97      9.47 o
   6   3   1       44.72       48.60     11.12 o
   7   3   1        0.48       -1.09      8.22 o
   8   3   1      193.24      197.41     12.56 o
   9   3   1       68.69       96.10     12.05 o
  10   3   1       11.27       27.30     11.50 o
  11   3   1      226.79      271.09     17.16 o
  12   3   1        0.67        6.66     12.79 o
  13   3   1        2.15      -13.70     13.70 o
  14   3   1       26.32       37.66     12.59 o
  15   3   1       95.02      107.72     15.39 o
  16   3   1        0.70       -7.96     12.62 o
  17   3   1        0.04       -7.20     39.87 o
 -16   4   1       11.98       -0.46     16.31 o
 -15   4   1       29.71        3.43     16.88 o
 -14   4   1        4.88       -6.53     12.25 o
 -13   4   1      155.30      137.10     14.21 o
 -12   4   1      322.74      261.03     21.89 o
 -11   4   1       35.14       22.35      7.65 o
 -10   4   1       48.53       43.82     13.29 o
  -9   4   1       37.04       56.59     12.03 o
  -8   4   1       32.74       37.20     14.52 o
  -7   4   1      118.61      116.95     12.02 o
  -6   4   1      225.10      224.82      8.15 o
  -5   4   1        7.33        9.15      6.38 o
  -4   4   1     4237.32     4317.13     65.57 o
  -3   4   1      232.69      255.66      9.76 o
  -2   4   1      131.97      157.07      9.63 o
  -1   4   1      275.04      142.32    108.01 o
   0   4   1     2447.85     2368.97     63.48 o
   1   4   1       25.58       35.72      9.30 o
   2   4   1       45.51       26.68      7.15 o
   3   4   1      236.23      253.18     10.84 o
   4   4   1     1686.68     1616.07     27.69 o
   5   4   1      156.27      152.88      9.93 o
   6   4   1      658.85      608.78     14.81 o
   7   4   1      146.15      125.07     12.13 o
   8   4   1       11.89        0.00     10.92 o
   9   4   1      207.94      228.46     15.98 o
  10   4   1        7.34        8.08     12.44 o
  11   4   1      451.42      461.80     21.56 o
  12   4   1        0.03       -9.99     11.74 o
  13   4   1       26.22       31.10     18.20 o
  14   4   1       10.31        8.38     12.61 o
  15   4   1       11.50       32.36     14.03 o
  16   4   1        3.30        3.67     12.51 o
 -15   5   1       43.04       43.86     18.56 o
 -14   5   1       17.19       25.01     23.22 o
 -13   5   1       81.09       94.55     20.25 o
 -12   5   1       12.93        6.12     15.55 o
 -11   5   1        1.37       -6.50     15.61 o
 -10   5   1        7.79       23.23     12.08 o
  -9   5   1       75.66       87.48     13.86 o
  -8   5   1      239.32      272.73     17.06 o
  -7   5   1      391.18      390.98     19.19 o
  -6   5   1      139.18      158.37     18.66 o
  -5   5   1      135.41      140.92      9.52 o
  -4   5   1       81.16       68.28      8.50 o
  -3   5   1        6.02        2.42      8.23 o
  -2   5   1       52.61       55.71      9.50 o
  -1   5   1      155.56       94.42     23.21 o
   0   5   1       11.50       25.57     10.71 o
   1   5   1      158.15      182.61     14.24 o
   2   5   1        1.50        9.71      9.11 o
   3   5   1      274.20      323.77     15.77 o
   4   5   1        6.77       -2.03      7.08 o
   5   5   1      167.06      168.61     32.14 o
   6   5   1       80.40       71.01     15.34 o
   7   5   1        0.70       30.27      8.69 o
   8   5   1      131.87      140.66     16.43 o
   9   5   1      176.49      173.98     15.33 o
  10   5   1       70.39       50.41     12.88 o
  11   5   1      108.41      121.06     17.02 o
  12   5   1       46.01       44.00     17.04 o
  13   5   1       61.69       92.60     15.65 o
  14   5   1        2.63      -13.88     16.79 o
  15   5   1        2.23       16.46     18.54 o
 -14   6   1       55.26       34.50     19.46 o
 -13   6   1       26.50       -6.85     16.91 o
 -12   6   1        1.62      -13.89     24.19 o
 -11   6   1       35.71       31.89     19.24 o
 -10   6   1       58.92       80.12     19.30 o
  -9   6   1      111.45       84.23     17.94 o
  -8   6   1        0.68      -15.69     15.69 o
  -7   6   1      137.61      171.55     21.18 o
  -6   6   1       28.61       12.93     20.38 o
  -5   6   1      855.82      820.77     33.52 o
  -4   6   1        0.00       -8.23      9.46 o
  -3   6   1       68.55       72.57     11.15 o
  -2   6   1      691.60      638.70     20.98 o
  -1   6   1      469.20      352.07     76.14 o
   0   6   1      173.93      179.38     17.50 o
   1   6   1       59.75       67.31     14.13 o
   2   6   1       18.42       16.83     11.58 o
   3   6   1       68.36       73.95     15.24 o
   4   6   1       23.07       12.13     14.78 o
   5   6   1      172.62      197.59     19.89 o
   6   6   1       78.12       65.40     22.15 o
   7   6   1      189.39      166.50     21.47 o
   8   6   1       25.83        3.30     15.77 o
   9   6   1        9.23       21.03     15.79 o
  10   6   1        0.86      -18.35     24.17 o
  11   6   1       11.54       11.73     19.51 o
  12   6   1       15.39        9.01     26.68 o
  13   6   1       69.09       61.69     19.71 o
  14   6   1        0.90      -17.13     17.13 o
 -12   7   1        0.18       -0.14     24.49 o
 -11   7   1       12.80       -0.36     22.52 o
 -10   7   1       55.33       33.79     22.20 o
  -9   7   1        1.85      -17.42     17.42 o
  -8   7   1       70.98       69.96     35.22 o
  -7   7   1        2.35      -19.78     25.66 o
  -6   7   1        2.47      -11.81     15.49 o
  -5   7   1       42.13       27.85     15.45 o
  -4   7   1        9.11      -16.28     19.81 o
  -3   7   1        7.47       20.08     24.84 o
  -2   7   1       74.51      103.34     44.14 o
  -1   7   1      226.80      195.64     46.85 o
   0   7   1       19.57       34.85     20.19 o
   1   7   1       41.17       61.36     16.01 o
   2   7   1       73.32       79.42     11.98 o
   3   7   1       60.18       67.28     17.15 o
   4   7   1        1.61      -13.63     13.63 o
   5   7   1        3.30        6.55     15.43 o
   6   7   1      224.61      181.44     20.04 o
   7   7   1        2.63      -19.52     23.15 o
   8   7   1       41.82       80.93     18.47 o
   9   7   1        0.01      -13.22     22.82 o
  10   7   1        1.79        2.90     33.18 o
  11   7   1        0.29       -6.94     26.78 o
  12   7   1       24.91       21.59     19.05 o
 -10   8   1       12.70        4.09     18.33 o
  -9   8   1        2.01      -15.15     17.82 o
  -8   8   1        0.65      -16.13     18.37 o
  -7   8   1        0.22      -17.37     17.37 o
  -6   8   1       38.59       45.25     18.58 o
  -5   8   1        1.88       -9.07     23.10 o
  -4   8   1       39.44       43.96     25.49 o
  -3   8   1       74.06       95.23     39.05 o
  -2   8   1      191.83      195.71     44.42 o
  -1   8   1       48.40       67.07     25.56 o
   0   8   1       20.88       23.98     16.22 o
   1   8   1       75.49      101.81     26.58 o
   2   8   1       66.12       72.42     19.27 o
   3   8   1        5.81       -3.75     16.13 o
   4   8   1      184.90      149.59     21.55 o
   5   8   1       27.23       31.47     17.52 o
   6   8   1       18.57       16.87     22.95 o
   7   8   1        1.86      -20.95     31.53 o
   8   8   1        2.52      -16.03     16.03 o
   9   8   1        4.17       -0.40     43.01 o
  10   8   1        8.45      -10.51     37.28 o
  -6   9   1       24.17       30.92     19.55 o
  -5   9   1       10.21        4.05     18.28 o
  -4   9   1        1.04       -0.30     17.86 o
  -3   9   1        0.03       -9.33     15.88 o
  -2   9   1       42.27       54.66     27.33 o
   1   9   1        0.00        5.62     16.68 o
   2   9   1        1.09      -22.55     22.55 o
   3   9   1        0.01      -13.44     22.70 o
   4   9   1        0.10       -4.58     26.63 o
   5   9   1        2.37       24.04     25.83 o
   6   9   1        0.28      -23.69     23.69 o
 -18   0   2        0.04       -5.13     21.85 o
 -17   0   2       13.47       35.59     22.35 o
 -16   0   2      228.10      211.83     26.79 o
 -15   0   2       67.70       51.77     23.15 o
 -14   0   2      514.69      498.46     34.58 o
 -13   0   2      108.96      102.27     30.59 o
 -12   0   2        1.07        7.19     12.92 o
 -11   0   2       71.82      102.59     13.93 o
 -10   0   2       31.26       30.00     10.84 o
  -9   0   2      259.89      266.43     15.26 o
  -8   0   2     6684.44     6663.82    137.05 o
  -7   0   2      492.29      607.70     18.86 o
  -6   0   2     1282.66     1069.25     26.49 o
  -5   0   2    12963.23    12293.56    245.11 o
  -4   0   2    11011.79    10888.65    217.10 o
  -3   0   2     4030.08     3718.29    395.41 o
  -2   0   2     1792.53     1653.72     48.97 o
  -1   0   2     4227.38     4135.57    118.13 o
   0   0   2     2054.80     2007.36     33.80 o
   1   0   2     4589.82     4282.81    121.85 o
   2   0   2       16.99       31.82      3.22 o
   3   0   2    25807.99    28345.16    559.32 o
   4   0   2      331.16      481.49     15.41 o
   5   0   2      933.36      786.19     20.91 o
   6   0   2     1700.38     1541.81     35.93 o
   7   0   2       90.62       94.14      9.45 o
   8   0   2     1850.04     1659.87     40.26 o
   9   0   2        0.00       -5.48      9.03 o
  10   0   2       25.34       29.72     11.00 o
  11   0   2      350.05      350.09     20.15 o
  12   0   2        5.42      -12.47     12.47 o
  13   0   2       61.33       51.53     22.55 o
  14   0   2      484.07      544.51     39.21 o
  15   0   2        0.07        2.64     19.16 o
  16   0   2       39.94       32.26     21.55 o
  17   0   2        3.14       -2.84     20.41 o
  18   0   2        1.36       25.29     25.49 o
 -18   1   2        0.03        4.08     14.88 o
 -17   1   2        4.15        5.04     15.27 o
 -16   1   2       18.54       40.05     19.81 o
 -15   1   2       61.92       46.20     18.44 o
 -14   1   2        0.31       -0.35     10.91 o
 -13   1   2       37.65       51.99     12.54 o
 -12   1   2       86.73      107.48     12.51 o
 -11   1   2       88.02       93.03      9.39 o
 -10   1   2      215.24      233.82     10.56 o
  -9   1   2      598.48      586.50     17.95 o
  -8   1   2      284.33      265.15      9.86 o
  -7   1   2      343.84      366.71     10.64 o
  -6   1   2      185.16      213.80     18.76 o
  -5   1   2      162.08      207.77      8.27 o
  -4   1   2       77.91      125.49      5.87 o
  -3   1   2      489.38      423.24      8.36 o
  -2   1   2     5520.65     5026.15     64.20 o
  -1   1   2     2397.58     2344.80     39.83 o
   0   1   2      148.54      117.53      4.12 o
   1   1   2     1757.69     1678.34     24.99 o
   2   1   2    10373.50    10323.33    167.80 o
   3   1   2     2338.09     2377.60     41.77 o
   4   1   2     1033.00      985.31     16.85 o
   5   1   2     4495.69     4683.78     68.20 o
   6   1   2     6118.38     5746.27     89.48 o
   7   1   2      402.01      428.05     11.18 o
   8   1   2      260.10      256.12     12.11 o
   9   1   2     1397.82     1429.09     25.96 o
  10   1   2      829.48      824.03     18.71 o
  11   1   2      324.99      342.12     16.17 o
  12   1   2        0.02       23.21     11.79 o
  13   1   2       59.92       81.49     16.04 o
  14   1   2       30.47       24.36     14.95 o
  15   1   2        2.95      -13.90     13.90 o
  16   1   2       11.69       -4.62     14.86 o
  17   1   2       16.58        8.44     15.07 o
  18   1   2        0.45       12.05     25.29 o
 -18   2   2        3.00        5.34     20.53 o
 -17   2   2        0.04       -3.11     15.86 o
 -16   2   2        3.31        6.07     12.33 o
 -15   2   2        8.95       14.43     12.52 o
 -14   2   2       90.21       92.04     13.94 o
 -13   2   2      202.32      189.15     16.12 o
 -12   2   2      190.31      168.71     14.91 o
 -11   2   2      142.49      145.12     13.46 o
 -10   2   2        0.43       -5.29      7.54 o
  -9   2   2      502.77      525.70     13.98 o
  -8   2   2        0.24        4.78      6.25 o
  -7   2   2      426.44      417.26     11.25 o
  -6   2   2      243.22      253.23      8.77 o
  -5   2   2     2024.41     2091.64     32.61 o
  -4   2   2      794.26      731.16     12.22 o
  -3   2   2      669.88      594.53     10.68 o
  -2   2   2     1893.79     1817.96     32.87 o
  -1   2   2     4274.42     4066.99     79.32 o
   0   2   2     1683.17      551.90    754.27 o
   1   2   2      865.01      951.58     19.63 o
   2   2   2     3742.97     3588.84     52.92 o
   3   2   2        9.91       10.89      2.89 o
   4   2   2     1305.92     1022.86     21.71 o
   5   2   2        1.79       -5.60      8.06 o
   6   2   2      282.97      252.40     11.68 o
   7   2   2       18.71        6.80      8.58 o
   8   2   2      480.90      432.69     11.31 o
   9   2   2       72.15      114.72     15.33 o
  10   2   2        0.02        4.81     14.14 o
  11   2   2      289.77      293.68     16.24 o
  12   2   2        0.02       -9.61     14.72 o
  13   2   2        0.02       -9.46     18.47 o
  14   2   2        3.80      -10.72     10.98 o
  15   2   2      133.71      157.16     35.05 o
  16   2   2       28.53       36.77     17.38 o
  17   2   2       13.95        9.77     16.25 o
 -17   3   2        1.03      -17.94     17.94 o
 -16   3   2        0.07        4.38     12.69 o
 -15   3   2       25.29       35.38     13.33 o
 -14   3   2       24.04       10.41     12.33 o
 -13   3   2       93.60       73.85     12.96 o
 -12   3   2      132.45      133.24     21.38 o
 -11   3   2       10.10       15.02      8.37 o
 -10   3   2      107.41       87.82     18.44 o
  -9   3   2      162.51      159.61     13.24 o
  -8   3   2      151.84      172.49      8.84 o
  -7   3   2      180.79      162.29      8.24 o
  -6   3   2        0.27       -3.39      4.34 o
  -5   3   2       51.20       61.43      4.86 o
  -4   3   2      494.32      466.70     10.02 o
  -3   3   2      153.52      152.32      6.95 o
  -2   3   2      879.51      926.38     20.18 o
  -1   3   2       24.64       18.11      6.04 o
   0   3   2      338.49      359.37     19.69 o
   1   3   2        0.93       -0.56      5.42 o
   2   3   2      537.89      502.36     13.30 o
   3   3   2      127.50      135.29      6.61 o
   4   3   2      175.70      180.17      5.97 o
   5   3   2      103.37      108.85      4.75 o
   6   3   2        5.90       12.31      8.00 o
   7   3   2      437.24      448.18     16.81 o
   8   3   2       39.60       33.32      9.69 o
   9   3   2      129.67      122.86     12.54 o
  10   3   2      129.18      151.71     14.03 o
  11   3   2      388.04      349.95     19.09 o
  12   3   2        0.24       -0.30     12.37 o
  13   3   2       70.75       52.09     13.87 o
  14   3   2        9.61        7.53     12.20 o
  15   3   2        0.07        7.18     12.57 o
  16   3   2        0.01        4.01     12.57 o
  17   3   2        7.79       -0.79     24.32 o
 -16   4   2        5.25      -16.07     16.07 o
 -15   4   2        4.51       -4.53     18.39 o
 -14   4   2       18.94       -1.33     16.10 o
 -13   4   2       81.22       70.12     17.17 o
 -12   4   2       82.02       89.02     18.71 o
 -11   4   2       34.90       39.80     13.01 o
 -10   4   2       81.33       94.72     13.26 o
  -9   4   2        5.23       17.19     12.37 o
  -8   4   2       89.41       98.56     12.35 o
  -7   4   2        1.66        3.46      5.93 o
  -6   4   2       63.59       61.07      6.07 o
  -5   4   2      213.59      211.37      8.16 o
  -4   4   2      185.91      191.81      8.86 o
  -3   4   2      109.84      125.78      9.16 o
  -2   4   2      703.05      696.07     22.39 o
  -1   4   2      295.27      324.10     12.84 o
   0   4   2       63.22       55.95     23.55 o
   1   4   2       70.87       75.36      8.48 o
   2   4   2       42.88       32.86      8.96 o
   3   4   2       83.89       87.90      8.34 o
   4   4   2        0.47       -1.30      5.29 o
   5   4   2       12.45       10.85      4.61 o
   6   4   2      272.36      265.04     16.19 o
   7   4   2      338.29      353.65     16.43 o
   8   4   2       14.16       15.54     10.82 o
   9   4   2      164.83      188.11     14.68 o
  10   4   2       60.55       52.79     13.85 o
  11   4   2       45.81       47.74     12.67 o
  12   4   2       22.31        8.05     12.05 o
  13   4   2        0.31       -8.09     12.15 o
  14   4   2        4.03        1.96     13.00 o
  15   4   2       17.97       15.61     13.31 o
  16   4   2        3.39      -11.44     13.18 o
 -15   5   2       56.48       77.56     20.10 o
 -14   5   2        0.02      -14.26     24.49 o
 -13   5   2        1.14       12.06     16.65 o
 -12   5   2        0.88       -5.29     16.00 o
 -11   5   2       21.68       13.77     15.48 o
 -10   5   2        0.59      -15.51     15.51 o
  -9   5   2       10.62       26.00     14.82 o
  -8   5   2       27.38       30.83     15.33 o
  -7   5   2      140.99      137.59     14.14 o
  -6   5   2       68.93       69.88     10.68 o
  -5   5   2      149.29      164.79      9.87 o
  -4   5   2       72.98       80.46      8.75 o
  -3   5   2       78.28       96.33     14.64 o
  -2   5   2       92.87       94.78     10.99 o
  -1   5   2      165.89      201.63     12.65 o
   0   5   2       72.49       60.79     12.87 o
   1   5   2      242.02      273.28     13.56 o
   2   5   2      576.38      561.50     18.46 o
   3   5   2       90.79       82.57     10.43 o
   4   5   2      221.28      200.84     12.60 o
   5   5   2        0.94      -10.31     12.77 o
   6   5   2      346.83      395.35     23.31 o
   7   5   2       33.41       24.31     12.12 o
   8   5   2        3.00       -0.26     12.29 o
   9   5   2       89.25       79.90     14.06 o
  10   5   2        0.06        9.76     11.73 o
  11   5   2      344.33      385.91     19.76 o
  12   5   2        6.06      -12.59     12.64 o
  13   5   2       98.82      107.63     16.74 o
  14   5   2        0.01       12.88     13.42 o
  15   5   2       24.46       -1.47     16.43 o
 -14   6   2        0.73       20.93     19.10 o
 -13   6   2        0.78        0.90     18.39 o
 -12   6   2       18.03       19.85     18.56 o
 -11   6   2       34.41       19.48     17.10 o
 -10   6   2       17.82      -15.15     15.15 o
  -9   6   2       36.93       39.83     16.97 o
  -8   6   2      124.76      102.55     19.15 o
  -7   6   2      353.46      364.40     25.67 o
  -6   6   2      209.54      204.82     23.11 o
  -5   6   2       10.49       18.24     24.86 o
  -4   6   2      602.10      540.96     17.20 o
  -3   6   2      105.84      114.32     11.63 o
  -2   6   2       98.00      126.99     22.63 o
  -1   6   2      116.89      114.85     13.35 o
   0   6   2       39.11       34.57     12.19 o
   1   6   2      220.70      221.59     21.97 o
   2   6   2        2.88       -1.25     10.70 o
   3   6   2      247.79      296.84     13.82 o
   4   6   2       42.01       47.11     26.53 o
   5   6   2      199.99      188.61     20.33 o
   6   6   2        5.17       15.14     16.53 o
   7   6   2       69.61       65.14     17.27 o
   8   6   2       14.02       19.84     15.44 o
   9   6   2        0.09       11.28     11.53 o
  10   6   2       12.22       32.93     13.29 o
  11   6   2       12.12       13.92     13.16 o
  12   6   2        9.50      -14.63     34.00 o
  13   6   2        2.12      -17.05     17.05 o
  14   6   2        1.05       -1.60     18.77 o
 -12   7   2        0.01       42.18     19.08 o
 -11   7   2        0.05       13.80     19.27 o
 -10   7   2        0.50      -17.93     17.93 o
  -9   7   2       11.02       17.60     18.69 o
  -8   7   2        0.01      -15.90     15.90 o
  -7   7   2       91.11       69.64     18.98 o
  -6   7   2      124.39      133.13     33.68 o
  -5   7   2       24.12       44.74     35.62 o
  -4   7   2       21.94       28.38     27.33 o
  -3   7   2       33.76       27.41     12.61 o
  -2   7   2      744.26      799.96    181.47 o
  -1   7   2      204.67      194.49     23.40 o
   0   7   2        6.25        9.38     13.70 o
   1   7   2      207.54      222.63     16.47 o
   2   7   2      304.64      333.46     23.00 o
   3   7   2       97.87      127.44     18.91 o
   4   7   2       44.08       22.23     15.86 o
   5   7   2       40.76       59.08     17.36 o
   6   7   2       48.81       67.59     16.61 o
   7   7   2       66.71       82.46     18.75 o
   8   7   2        0.70       -4.60     21.63 o
   9   7   2       30.18       14.53     16.30 o
  10   7   2        3.28        4.84     18.05 o
  11   7   2        4.93        2.14     16.90 o
  12   7   2        5.47        1.89     27.75 o
 -10   8   2        0.25       -1.20     18.97 o
  -9   8   2        0.05      -17.80     17.80 o
  -8   8   2        2.31       -9.58     17.48 o
  -7   8   2        0.08       40.68     19.66 o
  -6   8   2       20.37        7.88     20.78 o
  -5   8   2       54.89       70.96     18.69 o
  -4   8   2       62.73       79.90     18.29 o
  -3   8   2       15.35       37.77     28.65 o
  -2   8   2       23.46       11.49     15.05 o
  -1   8   2       28.55       29.43     15.35 o
   0   8   2      164.32      184.40     22.23 o
   1   8   2       27.81       28.78     16.78 o
   2   8   2       52.57       85.37     27.98 o
   3   8   2       86.82      118.40     19.47 o
   4   8   2       35.16       27.87     17.81 o
   5   8   2       13.26       -6.39     17.04 o
   6   8   2        0.00      -32.01     34.94 o
   7   8   2       78.50       76.46     34.15 o
   8   8   2       56.97       62.31     19.92 o
   9   8   2       65.60       59.36     19.74 o
  10   8   2        6.87      -17.59     17.59 o
  -6   9   2        3.68      -12.07     19.16 o
  -5   9   2        0.49       -5.65     18.62 o
  -4   9   2       46.71       29.07     32.90 o
  -3   9   2       14.73       23.28     17.43 o
  -2   9   2        3.36        8.92     31.38 o
  -1   9   2       56.86       93.89     26.88 o
   1   9   2       40.19       16.36     28.27 o
   2   9   2        9.11       25.53     23.52 o
   3   9   2      110.33      127.95     31.66 o
   4   9   2       36.35       -6.62     24.19 o
   5   9   2        0.15      -21.70     23.25 o
   6   9   2        2.62      -23.00     23.40 o
 -18   1   3        1.73       11.15     17.22 o
 -17   1   3        0.37       14.66     18.34 o
 -16   1   3       63.22       99.38     34.10 o
 -15   1   3       44.79       43.01     12.59 o
 -14   1   3       19.90        5.17     14.47 o
 -13   1   3       18.68        8.48     12.73 o
 -12   1   3      335.17      373.49     15.36 o
 -11   1   3      191.49      201.10     11.20 o
 -10   1   3       43.51       37.74      8.18 o
  -9   1   3      312.47      317.15     11.48 o
  -8   1   3       86.60       99.53      7.51 o
  -7   1   3      389.30      314.36     12.42 o
  -6   1   3       72.96       72.95      9.46 o
  -5   1   3       81.72       93.29      5.45 o
  -4   1   3     1652.07     1490.21     25.37 o
  -3   1   3      123.16      151.98      5.72 o
  -2   1   3    21470.63    22205.61    449.69 o
  -1   1   3    20140.04    20642.21    335.14 o
   0   1   3       31.27       58.96      6.27 o
   1   1   3    13223.38    13244.44    166.74 o
   2   1   3    19737.26    20399.68    285.86 o
   3   1   3      130.27      138.83      5.29 o
   4   1   3      595.74      580.15      9.72 o
   5   1   3       42.55       65.17      4.64 o
   6   1   3      548.46      628.31     12.91 o
   7   1   3     2508.29     2431.73     38.36 o
   8   1   3       11.98        6.20      5.70 o
   9   1   3      297.60      335.70     14.38 o
  10   1   3      507.20      520.07     18.59 o
  11   1   3       91.90       79.51     12.01 o
  12   1   3      378.93      412.41     19.71 o
  13   1   3        1.49       -4.41     16.54 o
  14   1   3        0.01       -6.01     15.84 o
  15   1   3        0.00        1.73     14.45 o
  16   1   3        7.94       21.97     16.07 o
  17   1   3        3.82       10.13     15.85 o
  18   1   3        0.69      -10.76     21.28 o
 -18   2   3        0.81      -11.37     15.10 o
 -17   2   3       10.09       23.94     16.01 o
 -16   2   3       22.69       10.69     13.67 o
 -15   2   3       12.71       19.84     12.34 o
 -14   2   3        2.49        1.55     11.43 o
 -13   2   3       22.30       15.08     11.83 o
 -12   2   3        3.87        1.37     12.45 o
 -11   2   3       12.20      -10.69     12.73 o
 -10   2   3       33.52       18.76      9.36 o
  -9   2   3       21.19       38.81      6.76 o
  -8   2   3      372.98      382.26     11.77 o
  -7   2   3     1627.73     1714.43     28.99 o
  -6   2   3      285.27      289.32      9.64 o
  -5   2   3      219.87      280.09      7.28 o
  -4   2   3      149.36      158.89      5.76 o
  -3   2   3     1699.14     1627.77     25.59 o
  -2   2   3        7.96       20.22      5.24 o
  -1   2   3     2070.27     2031.79     36.84 o
   0   2   3      194.50      193.38      8.43 o
   1   2   3     1388.96     1420.26     28.05 o
   2   2   3     2387.03     2122.29     32.69 o
   3   2   3       64.03       49.72      4.16 o
   4   2   3       74.62       71.98      7.07 o
   5   2   3     3322.79     3254.83     57.61 o
   6   2   3      101.28      104.60      8.74 o
   7   2   3        9.50       14.31      7.83 o
   8   2   3       47.71       43.99      9.28 o
   9   2   3       12.32       16.94      8.97 o
  10   2   3       59.52       76.42     12.17 o
  11   2   3       81.37       73.11     12.44 o
  12   2   3        0.02      -13.16     13.16 o
  13   2   3       64.95       96.58     21.39 o
  14   2   3      327.54      341.81     18.87 o
  15   2   3       31.13       37.23     15.59 o
  16   2   3       61.17       65.49     17.79 o
  17   2   3       23.21       24.16     16.27 o
 -17   3   3        8.25       11.31     17.61 o
 -16   3   3        0.07      -11.12     30.24 o
 -15   3   3       13.95        1.62     16.75 o
 -14   3   3        0.04       22.51     17.24 o
 -13   3   3      359.25      328.26     22.80 o
 -12   3   3       74.41       66.67     12.32 o
 -11   3   3        7.92        1.64     12.17 o
 -10   3   3       27.42       11.39     10.66 o
  -9   3   3      351.25      349.49     16.73 o
  -8   3   3        8.66       13.12      6.71 o
  -7   3   3      129.93      170.60      8.34 o
  -6   3   3      558.18      596.07     12.07 o
  -5   3   3       61.58       74.40      5.36 o
  -4   3   3     3401.85     3431.22     46.52 o
  -3   3   3       12.43       15.60      5.43 o
  -2   3   3     4185.80     4361.83     75.14 o
  -1   3   3      287.96      277.10     10.36 o
   0   3   3      237.46      219.62     12.53 o
   1   3   3      263.25      262.11      9.68 o
   2   3   3     2798.73     2920.48     51.58 o
   3   3   3      646.75      595.59     13.15 o
   4   3   3     1722.67     1739.25     25.12 o
   5   3   3      173.66      198.47     13.24 o
   6   3   3     1539.24     1491.88     31.79 o
   7   3   3       51.98       39.28      9.40 o
   8   3   3      672.56      637.78     20.40 o
   9   3   3      223.78      234.72     15.05 o
  10   3   3        4.46       -5.40     11.96 o
  11   3   3       26.36       30.74     16.84 o
  12   3   3        1.75        4.15     12.02 o
  13   3   3      120.64      137.97     14.46 o
  14   3   3       10.21        5.48     12.39 o
  15   3   3        2.16       -6.26     12.79 o
  16   3   3        3.32      -12.83     12.83 o
  17   3   3        4.60       -4.35     16.07 o
 -16   4   3        0.63      -10.62     15.90 o
 -15   4   3        4.88        6.83     16.55 o
 -14   4   3        6.58        3.17     17.31 o
 -13   4   3        0.93       -4.19     20.76 o
 -12   4   3      174.51      194.20     20.01 o
 -11   4   3       98.11      106.46     14.16 o
 -10   4   3      475.73      456.54     20.54 o
  -9   4   3      469.14      439.37     19.20 o
  -8   4   3       49.78       36.41     19.34 o
  -7   4   3        1.79        3.75      6.05 o
  -6   4   3       26.81       34.80      5.94 o
  -5   4   3       47.40       63.61      6.98 o
  -4   4   3        6.48        6.11      6.07 o
  -3   4   3      413.81      379.46     16.18 o
  -2   4   3      822.67      913.98     21.84 o
  -1   4   3      123.59      139.54     12.04 o
   0   4   3      353.83      203.87    220.39 o
   1   4   3      464.63      443.56     14.51 o
   2   4   3        6.13       -1.10      6.57 o
   3   4   3      154.72      158.50      9.41 o
   4   4   3      176.49      171.73      7.86 o
   5   4   3       55.24       71.87      5.37 o
   6   4   3      297.33      300.13     14.74 o
   7   4   3       70.68       92.18     11.77 o
   8   4   3        9.40      -10.86     11.38 o
   9   4   3       57.07       51.30     13.08 o
  10   4   3      118.06       93.23     14.51 o
  11   4   3       52.94       25.20     12.54 o
  12   4   3       53.22       20.64     13.33 o
  13   4   3        2.08        5.29     12.82 o
  14   4   3        8.68       -2.27     13.45 o
  15   4   3        1.76       -5.37     13.34 o
  16   4   3        4.55       -0.51     24.59 o
 -15   5   3       14.40       37.61     24.96 o
 -14   5   3       17.87       11.81     17.96 o
 -13   5   3        1.08       11.11     20.26 o
 -12   5   3       48.64       71.44     18.72 o
 -11   5   3       10.55        8.67     16.18 o
 -10   5   3       75.98       67.67     17.74 o
  -9   5   3      137.20      155.67     20.52 o
  -8   5   3        6.81       16.21     27.30 o
  -7   5   3       62.76       59.70     18.77 o
  -6   5   3       13.60       10.88      9.31 o
  -5   5   3      535.76      524.58     15.27 o
  -4   5   3      123.82      143.35     10.18 o
  -3   5   3      550.72      570.34     18.01 o
  -2   5   3      273.11      304.63     14.52 o
  -1   5   3      174.11      191.33     22.28 o
   0   5   3      151.56      162.93     19.07 o
   1   5   3       37.11       27.96      8.96 o
   2   5   3      317.15      325.13     14.44 o
   3   5   3      243.85      275.53     13.62 o
   4   5   3       49.35       47.45      8.06 o
   5   5   3      130.76      114.06     16.03 o
   6   5   3        5.92       14.84     13.18 o
   7   5   3       34.16       14.62     15.32 o
   8   5   3      103.53      102.25     14.40 o
   9   5   3      226.88      228.55     16.29 o
  10   5   3       23.11       29.53     20.40 o
  11   5   3       87.56       83.45     18.41 o
  12   5   3       72.71      102.94     14.62 o
  13   5   3       18.83        6.71     13.78 o
  14   5   3        0.02       -3.26     13.16 o
  15   5   3        2.59        1.65     12.67 o
 -14   6   3        0.21      -11.65     38.30 o
 -13   6   3        0.02      -13.04     24.19 o
 -12   6   3       10.54       -0.83     23.45 o
 -11   6   3       66.80       70.41     20.36 o
 -10   6   3      248.84      270.15     38.44 o
  -9   6   3      373.83      427.78     27.63 o
  -8   6   3       55.48       60.39     18.33 o
  -7   6   3       99.52      100.81     19.32 o
  -6   6   3      146.97      182.82     21.70 o
  -5   6   3       12.34        6.16     12.02 o
  -4   6   3       75.03       82.54     11.66 o
  -3   6   3      112.37      109.82     13.18 o
  -2   6   3       45.00       55.44     18.97 o
  -1   6   3       48.20       48.90     13.43 o
   0   6   3      436.71      477.31     19.47 o
   1   6   3       61.68       60.68     11.95 o
   2   6   3       94.79       91.41     13.64 o
   3   6   3       20.87        8.50     15.23 o
   4   6   3       70.60       55.09     17.34 o
   5   6   3      507.27      535.27     28.42 o
   6   6   3       28.77       38.67     17.14 o
   7   6   3       10.59       15.03     14.91 o
   8   6   3       68.69       44.29     15.32 o
   9   6   3       39.48       45.62     13.31 o
  10   6   3        4.88       -3.03     12.87 o
  11   6   3        0.02        6.01     15.16 o
  12   6   3       56.18       54.47     15.13 o
  13   6   3        8.23       11.82     17.15 o
  14   6   3       32.59       27.56     18.05 o
 -12   7   3        2.62       -0.55     18.16 o
 -11   7   3        4.74      -17.18     17.18 o
 -10   7   3        1.41        8.73     17.83 o
  -9   7   3        0.08       -9.79     21.08 o
  -8   7   3        9.55       25.46     20.01 o
  -7   7   3        0.63       -0.31     17.49 o
  -6   7   3        0.52       19.88     17.24 o
  -5   7   3       50.19       15.94     17.18 o
  -4   7   3       13.25       39.72     17.40 o
  -3   7   3       46.35       61.66     12.82 o
  -2   7   3      230.28      323.44     81.01 o
  -1   7   3        6.75        3.01     29.08 o
   0   7   3       45.72       22.42     10.09 o
   1   7   3       22.81       17.80     10.29 o
   2   7   3      201.62      217.22     44.97 o
   3   7   3      457.47      473.30     26.50 o
   4   7   3      390.72      438.91     25.71 o
   5   7   3       67.85       46.21     16.34 o
   6   7   3      218.03      232.31     40.76 o
   7   7   3        0.21       -3.86     15.78 o
   8   7   3        4.02        6.74     16.07 o
   9   7   3        3.89       16.85     18.04 o
  10   7   3        0.99      -12.29     15.53 o
  11   7   3        0.71       -2.41     16.56 o
  12   7   3        0.01      -17.42     17.77 o
 -10   8   3       39.81       22.70     19.75 o
  -9   8   3        0.56      -11.59     17.85 o
  -8   8   3        0.00       13.92     18.97 o
  -7   8   3        0.06      -17.88     17.88 o
  -6   8   3       30.22       39.75     17.52 o
  -5   8   3       12.19       27.59     18.80 o
  -4   8   3        1.51      -15.05     15.05 o
  -3   8   3       34.23        6.10     16.54 o
  -2   8   3       31.87        8.26     22.95 o
  -1   8   3       16.24        7.70     32.75 o
   0   8   3        0.19       20.06     22.30 o
   1   8   3        5.53        4.22     14.37 o
   2   8   3        4.70       42.44     16.99 o
   3   8   3      193.58      188.97     32.76 o
   4   8   3        4.80        8.11     23.54 o
   5   8   3       72.29       45.70     18.03 o
   6   8   3        0.88       -3.59     17.58 o
   7   8   3        5.85       -4.50     16.77 o
   8   8   3       52.68       37.89     19.00 o
   9   8   3        6.78      -16.74     16.74 o
  -6   9   3        1.54      -19.24     27.08 o
  -5   9   3        0.67       10.56     17.86 o
  -4   9   3        1.82       33.05     17.28 o
  -3   9   3       20.20       49.12     18.97 o
  -2   9   3       63.97       72.54     31.56 o
   0   9   3       23.38       23.55     23.20 o
   1   9   3       16.28       12.15     23.35 o
   2   9   3        0.40       -2.73     31.14 o
   3   9   3        3.63       46.62     19.32 o
   4   9   3       14.24      -22.80     22.80 o
   5   9   3       31.37       13.39     26.53 o
 -18   0   4        0.11       -6.77     20.06 o
 -17   0   4       10.82       33.80     22.75 o
 -16   0   4        0.02      -20.16     20.16 o
 -15   0   4        9.83       19.96     20.16 o
 -14   0   4       36.14       28.34     13.74 o
 -13   0   4        0.04      -13.22     13.34 o
 -12   0   4       89.91      109.39     15.56 o
 -11   0   4      167.28      171.26     14.79 o
 -10   0   4      158.96      211.34     14.22 o
  -9   0   4      571.67      634.24     21.31 o
  -8   0   4      498.74      469.32     17.42 o
  -7   0   4      155.32      162.24     10.70 o
  -6   0   4       58.61       68.96      7.50 o
  -5   0   4     1054.05      626.10     24.21 o
  -4   0   4     5888.20     5319.25    153.36 o
  -3   0   4       40.56       52.71      6.46 o
  -2   0   4    18131.63    19965.62    559.05 o
  -1   0   4       52.45       55.96      7.17 o
   0   0   4    15717.27    15546.99    252.39 o
   1   0   4     5033.38     3638.05    473.53 o
   2   0   4    21724.96    19481.81   2630.36 o
   3   0   4     5287.39     5246.58     87.32 o
   4   0   4     1459.68     1285.65     30.05 o
   5   0   4      601.40      760.50     20.38 o
   6   0   4        4.22       15.34      6.85 o
   7   0   4      765.93      813.82     23.65 o
   8   0   4      120.65      122.29     13.15 o
   9   0   4      338.46      398.46     32.73 o
  10   0   4      259.22      281.65     17.68 o
  11   0   4      114.89      104.53     14.06 o
  12   0   4      221.04      170.67     24.70 o
  13   0   4      170.69      216.25     29.28 o
  14   0   4      169.02      124.78     24.10 o
  15   0   4       19.51       25.83     21.31 o
  16   0   4       40.35       57.70     23.55 o
  17   0   4       29.91       55.70     25.64 o
  18   0   4        4.11        0.15     22.15 o
 -18   1   4        6.17        2.93     14.75 o
 -17   1   4        3.93       18.00     14.65 o
 -16   1   4        0.00       -8.66     14.46 o
 -15   1   4       25.50       26.08     11.49 o
 -14   1   4        9.35       17.63     10.64 o
 -13   1   4        0.31       11.55     11.57 o
 -12   1   4       24.84       18.78      9.69 o
 -11   1   4       17.83       19.57      8.92 o
 -10   1   4       47.40       43.26      8.12 o
  -9   1   4       66.39       74.50      9.40 o
  -8   1   4     2059.25     2120.01     40.16 o
  -7   1   4      137.98      138.39      7.10 o
  -6   1   4     1013.66      917.76     17.07 o
  -5   1   4        7.16       16.72      5.38 o
  -4   1   4      472.89      489.97     43.68 o
  -3   1   4     4776.63     4592.02     59.38 o
  -2   1   4    57480.93    64931.28    915.93 o
  -1   1   4    12827.82    12575.08    205.30 o
   0   1   4       72.72      110.60      7.15 o
   1   1   4    15231.10    15820.76    199.01 o
   2   1   4    51699.23    58006.93    727.71 o
   3   1   4     7235.81     7330.34     93.41 o
   4   1   4        3.22       -0.63      2.76 o
   5   1   4     1661.04     1747.81     24.59 o
   6   1   4        9.69        3.80      6.07 o
   7   1   4     2782.63     2791.21     43.36 o
   8   1   4        0.00        7.18      6.00 o
   9   1   4       78.24       92.78      7.96 o
  10   1   4       88.74       80.72     11.27 o
  11   1   4        0.25        2.09     11.33 o
  12   1   4       98.36       80.69     13.68 o
  13   1   4      117.09      124.68     21.91 o
  14   1   4        0.51       -2.11     14.38 o
  15   1   4       43.97       32.81     21.26 o
  16   1   4        0.65        2.66     23.92 o
  17   1   4       22.78       43.97     16.28 o
  18   1   4        0.18       13.50     18.07 o
 -18   2   4        3.88      -17.12     22.40 o
 -17   2   4        1.20      -18.77     18.77 o
 -16   2   4       17.59       19.20     13.32 o
 -15   2   4        3.13       -9.26     11.99 o
 -14   2   4       26.93        6.36     11.39 o
 -13   2   4        8.85       -5.47     11.73 o
 -12   2   4      236.05      245.60     19.18 o
 -11   2   4      192.92      199.55     25.25 o
 -10   2   4      131.92      126.37     10.21 o
  -9   2   4      682.45      627.49     21.10 o
  -8   2   4      106.01      122.70      7.79 o
  -7   2   4       78.15       96.27      8.15 o
  -6   2   4     1454.82     1399.23     24.23 o
  -5   2   4        2.76        9.55      4.02 o
  -4   2   4      864.16      790.86     13.11 o
  -3   2   4     2534.96     2475.53     37.30 o
  -2   2   4     4089.81     4071.85     69.44 o
  -1   2   4     2773.55     2729.51     40.86 o
   0   2   4     7724.15     8032.70    132.64 o
   1   2   4    11268.14    10911.71    154.94 o
   2   2   4     1324.60     1147.56     19.49 o
   3   2   4       77.34      100.23      5.69 o
   4   2   4       78.78       49.28      6.75 o
   5   2   4     1409.86     1296.94     26.98 o
   6   2   4        8.24       11.91      6.91 o
   7   2   4      128.89      121.86      9.86 o
   8   2   4       13.81        7.82      8.82 o
   9   2   4       76.64       81.00     11.31 o
  10   2   4        2.60       -9.56      9.79 o
  11   2   4       24.06       26.88     12.63 o
  12   2   4      103.71      131.36     14.85 o
  13   2   4      136.99      144.61     14.59 o
  14   2   4       31.50       17.24     12.42 o
  15   2   4       79.24      113.96     18.41 o
  16   2   4       18.47       20.26     16.29 o
  17   2   4        9.19       20.91     26.93 o
 -17   3   4       13.73       -2.10     16.07 o
 -16   3   4        0.00       -3.17     15.44 o
 -15   3   4        0.27      -16.63     16.63 o
 -14   3   4       49.05       66.88     16.73 o
 -13   3   4        2.70        4.07     13.99 o
 -12   3   4        5.74        1.59     11.66 o
 -11   3   4        5.40       15.05     11.58 o
 -10   3   4       16.82       -1.79     10.89 o
  -9   3   4      161.65      175.39     13.00 o
  -8   3   4       29.65       36.03      7.20 o
  -7   3   4        3.26        9.37      5.20 o
  -6   3   4      224.08      242.61      8.45 o
  -5   3   4      466.82      492.86     10.66 o
  -4   3   4      626.85      623.89     13.03 o
  -3   3   4      764.65      791.61     17.97 o
  -2   3   4      865.58      843.32     19.06 o
  -1   3   4      102.25       95.02      7.32 o
   0   3   4        3.28        5.62      3.75 o
   1   3   4      191.82      201.43     11.38 o
   2   3   4     1538.37     1502.71     29.11 o
   3   3   4     1460.54     1463.98     24.94 o
   4   3   4       96.49       97.81      5.91 o
   5   3   4      152.56      187.90     10.71 o
   6   3   4      759.03      783.38     24.20 o
   7   3   4      173.81      162.79     11.64 o
   8   3   4      161.65      167.97     12.59 o
   9   3   4       54.91       31.76     16.45 o
  10   3   4      205.13      221.23     15.19 o
  11   3   4      158.49      144.30     14.70 o
  12   3   4        6.40        7.82     15.08 o
  13   3   4       35.23       58.34     12.66 o
  14   3   4       22.79       28.56     12.87 o
  15   3   4        0.77       -9.37     12.12 o
  16   3   4        4.90      -10.01     14.99 o
  17   3   4       11.34       11.81     17.63 o
 -16   4   4        5.17        4.61     18.20 o
 -15   4   4        4.23      -18.78     21.50 o
 -14   4   4       10.56       23.03     18.24 o
 -13   4   4        0.65       -3.68     16.00 o
 -12   4   4       10.79       24.75     16.33 o
 -11   4   4       14.21       -0.81     16.01 o
 -10   4   4        2.07       13.61     16.71 o
  -9   4   4      242.92      229.27     15.21 o
  -8   4   4        4.44       12.17      8.30 o
  -7   4   4      205.69      220.09      9.26 o
  -6   4   4      256.02      249.17      9.01 o
  -5   4   4      341.97      339.07     11.36 o
  -4   4   4       23.60       25.90      6.56 o
  -3   4   4        1.07       -0.68      6.77 o
  -2   4   4       85.61       93.83      8.86 o
  -1   4   4      158.20      184.79     16.72 o
   0   4   4      828.36      933.66     26.67 o
   1   4   4        0.54       -3.07      7.52 o
   2   4   4      267.05      259.69     13.20 o
   3   4   4      279.24      292.03     11.82 o
   4   4   4      468.40      426.75     12.34 o
   5   4   4        0.04       10.54      8.79 o
   6   4   4       90.10       78.95     11.68 o
   7   4   4       49.99       63.64     11.01 o
   8   4   4       92.03       56.66     12.29 o
   9   4   4        4.60       -5.24     12.13 o
  10   4   4        3.24       12.99     12.70 o
  11   4   4       20.24       20.42     12.52 o
  12   4   4       93.32      104.76     22.76 o
  13   4   4       24.43        9.32     12.73 o
  14   4   4       78.52       96.07     17.86 o
  15   4   4        0.56      -12.69     12.69 o
  16   4   4        0.77       -0.70     13.40 o
 -15   5   4        7.67       18.93     18.06 o
 -14   5   4       34.83       24.22     20.71 o
 -13   5   4       44.64       14.01     17.06 o
 -12   5   4      113.62       99.61     23.62 o
 -11   5   4        2.98      -25.26     25.26 o
 -10   5   4        0.60      -15.61     15.61 o
  -9   5   4       95.37       97.49     18.73 o
  -8   5   4       99.27      107.35     20.81 o
  -7   5   4      305.64      323.78     23.96 o
  -6   5   4      188.04      233.38     11.61 o
  -5   5   4       54.73       70.69     13.71 o
  -4   5   4        0.22        1.83      7.90 o
  -3   5   4      350.17      335.37     14.87 o
  -2   5   4      657.02      690.35     20.81 o
  -1   5   4       22.96       20.51      9.82 o
   0   5   4       50.12       38.01      9.35 o
   1   5   4       65.09       70.70     10.08 o
   2   5   4      119.75      143.08     11.23 o
   3   5   4        0.40       -8.45      8.45 o
   4   5   4      150.73      192.84     17.70 o
   5   5   4      114.99      107.87     23.40 o
   6   5   4      147.57      125.38     13.67 o
   7   5   4      117.97      140.18     14.35 o
   8   5   4      174.51      189.98     15.73 o
   9   5   4        1.73       10.48     13.21 o
  10   5   4      184.28      197.87     16.26 o
  11   5   4        8.01      -10.65     17.72 o
  12   5   4        0.00       -9.87     12.40 o
  13   5   4        1.25        4.92     13.86 o
  14   5   4       69.46       94.31     16.20 o
  15   5   4        8.79       23.68     14.19 o
 -14   6   4       16.94        0.09     49.70 o
 -13   6   4        1.04       34.81     20.04 o
 -12   6   4        6.60        8.89     19.19 o
 -11   6   4       14.46       -0.63     18.29 o
 -10   6   4       29.55       -7.91     16.56 o
  -9   6   4      111.81      126.21     20.17 o
  -8   6   4      252.91      244.41     23.07 o
  -7   6   4       21.51       19.49     18.62 o
  -6   6   4       91.54       87.79     28.90 o
  -5   6   4        3.49        0.67      9.41 o
  -4   6   4       28.59       35.60     11.32 o
  -3   6   4       16.00        3.05     10.68 o
  -2   6   4       35.93       64.06     13.40 o
  -1   6   4       47.88       53.96     13.37 o
   0   6   4      270.28      324.38     76.54 o
   1   6   4      245.54      290.33     14.06 o
   2   6   4       78.43       91.35     12.39 o
   3   6   4      772.02      688.35     55.17 o
   4   6   4      225.87      208.23     21.94 o
   5   6   4       24.61       31.79     15.97 o
   6   6   4        6.80        7.65     16.40 o
   7   6   4       54.07       49.36     16.95 o
   8   6   4       54.78       40.07     16.12 o
   9   6   4        6.40       24.73     12.51 o
  10   6   4      102.49      103.13     15.07 o
  11   6   4       21.24       29.85     18.37 o
  12   6   4       20.50       16.80     13.83 o
  13   6   4        0.17       -6.84     13.43 o
  14   6   4        0.41      -17.35     17.35 o
 -12   7   4        5.70      -14.97     17.14 o
 -11   7   4        2.77       20.06     18.74 o
 -10   7   4       53.27       23.12     19.29 o
  -9   7   4       17.48       11.43     18.78 o
  -8   7   4        4.91      -17.77     17.77 o
  -7   7   4       83.80       93.38     18.87 o
  -6   7   4      352.17      300.16     23.58 o
  -5   7   4       13.02      -11.55     15.10 o
  -4   7   4      683.53      646.99     30.45 o
  -3   7   4       59.96       55.49     12.54 o
  -2   7   4      229.12      325.32     59.53 o
  -1   7   4      716.75      824.78    217.60 o
   0   7   4       18.90        5.17     11.28 o
   1   7   4      684.24      618.78     24.68 o
   2   7   4      197.12      243.68     17.06 o
   3   7   4      123.19      157.92     19.25 o
   4   7   4      264.57      263.41     21.77 o
   5   7   4      119.47      157.09     19.26 o
   6   7   4        0.00      -15.16     15.16 o
   7   7   4      104.81      118.70     19.79 o
   8   7   4        7.60       -4.26     15.44 o
   9   7   4      123.60       95.46     19.69 o
  10   7   4       16.96      -15.87     17.65 o
  11   7   4        1.72       -0.92     16.13 o
  12   7   4        0.69        2.15     18.24 o
  -9   8   4       37.92       39.10     22.82 o
  -8   8   4       35.86       51.42     20.35 o
  -7   8   4       51.56       84.84     20.21 o
  -6   8   4       59.84       88.06     22.25 o
  -5   8   4        0.15       10.18     16.57 o
  -4   8   4        2.62       17.56     16.81 o
  -3   8   4       67.62       66.03     18.62 o
  -2   8   4        2.86       -1.05     14.76 o
  -1   8   4        9.46        3.99     35.95 o
   0   8   4      220.96      220.10     28.08 o
   1   8   4       22.50       77.85     24.99 o
   2   8   4        2.28      -15.08     15.08 o
   3   8   4       17.51       41.53     41.99 o
   4   8   4       13.89       -9.51     24.69 o
   5   8   4       39.99       45.15     28.92 o
   6   8   4       13.82       22.60     25.44 o
   7   8   4        7.21       -5.76     16.86 o
   8   8   4        5.03        1.41     18.06 o
   9   8   4       49.40       30.78     22.45 o
  -5   9   4        2.73       19.93     17.79 o
  -4   9   4       40.99       34.78     18.88 o
  -3   9   4       25.63       17.21     27.05 o
  -2   9   4       14.75       68.74     27.13 o
   0   9   4        4.45       21.35     23.54 o
   1   9   4       60.34       -3.73     22.60 o
   2   9   4        0.38       14.68     24.34 o
   3   9   4       36.50       19.52     18.68 o
   4   9   4        5.78       14.50     18.00 o
   5   9   4        0.27       12.69     31.11 o
 -18   1   5        4.98        4.04     15.58 o
 -17   1   5        0.26       23.70     15.18 o
 -16   1   5        2.93      -13.03     13.03 o
 -15   1   5        0.75      -10.48     10.48 o
 -14   1   5      113.56      107.43     12.77 o
 -13   1   5       28.03       37.15     11.61 o
 -12   1   5      107.38       96.17     11.17 o
 -11   1   5       34.62       36.66      9.07 o
 -10   1   5        3.44       -4.80      6.88 o
  -9   1   5       34.76       35.61      8.51 o
  -8   1   5       72.29       85.60      6.90 o
  -7   1   5       35.05       39.72      6.07 o
  -6   1   5      167.74      158.47      6.85 o
  -5   1   5      637.06      667.82     13.27 o
  -4   1   5     1710.11     1643.02     23.30 o
  -3   1   5      848.21      768.58     13.68 o
  -2   1   5     5721.98     5672.69     81.59 o
  -1   1   5     1417.12     1299.30     24.58 o
   0   1   5      248.12      190.74      8.91 o
   1   1   5      305.37      226.34      6.80 o
   2   1   5    16081.39    15563.70    179.16 o
   3   1   5     1285.28     1425.40     18.67 o
   4   1   5     1015.98      926.87     14.34 o
   5   1   5      269.05      253.28      6.48 o
   6   1   5      416.85      384.56      8.65 o
   7   1   5      845.32      896.86     15.96 o
   8   1   5       95.93       97.05      9.64 o
   9   1   5      430.19      489.92     17.20 o
  10   1   5      121.74      130.82     12.36 o
  11   1   5       25.97       33.35     12.03 o
  12   1   5      196.10      219.98     15.91 o
  13   1   5        2.56       -1.39     14.82 o
  14   1   5       49.73       74.12     15.53 o
  15   1   5       21.31        2.90     14.32 o
  16   1   5       46.60       44.87     16.05 o
  17   1   5       24.31        4.46     16.54 o
 -17   2   5       12.18       19.06     21.95 o
 -16   2   5        1.77       -3.97     15.74 o
 -15   2   5       47.27       28.89     17.11 o
 -14   2   5       17.85        8.20      8.88 o
 -13   2   5      131.59      107.96     43.65 o
 -12   2   5       19.84       -5.92     11.89 o
 -11   2   5      591.50      517.51     16.71 o
 -10   2   5        1.37       -8.13      8.13 o
  -9   2   5      447.68      503.93     14.64 o
  -8   2   5      708.24      688.57     16.16 o
  -7   2   5        0.49        8.28      5.88 o
  -6   2   5      348.32      337.97     10.22 o
  -5   2   5       25.79       25.81      4.24 o
  -4   2   5      673.53      691.96     12.01 o
  -3   2   5     5137.75     5123.28     74.38 o
  -2   2   5     3715.72     3649.82     62.85 o
  -1   2   5     2736.00     2702.82     40.57 o
   0   2   5      435.41      503.47     12.13 o
   1   2   5     4664.08     4534.61     66.31 o
   2   2   5     8091.90     8291.18    113.77 o
   3   2   5     1330.63     1390.83     28.50 o
   4   2   5        9.51        2.59      4.94 o
   5   2   5      249.97      283.74     12.05 o
   6   2   5        0.04       -7.48      7.48 o
   7   2   5      483.18      529.27     17.30 o
   8   2   5        3.65        8.69     10.59 o
   9   2   5       96.50      107.78     12.48 o
  10   2   5      191.73      193.26     17.77 o
  11   2   5       22.33       33.05     13.22 o
  12   2   5        4.78        3.21     13.03 o
  13   2   5       32.96       41.95     12.74 o
  14   2   5       10.05       -1.42     14.44 o
  15   2   5       18.97        9.60     16.03 o
  16   2   5        0.09      -15.49     15.49 o
  17   2   5        9.87       -3.48     16.56 o
 -17   3   5        0.30      -16.10     16.10 o
 -16   3   5       18.28       -0.89     17.30 o
 -15   3   5       16.46       -1.44     17.62 o
 -14   3   5      217.56      167.62     19.61 o
 -13   3   5       37.52       34.42     22.00 o
 -12   3   5        6.93       -6.65     11.59 o
 -11   3   5       14.54       -1.03     11.30 o
 -10   3   5      500.45      405.03     31.74 o
  -9   3   5       39.37       10.71      7.72 o
  -8   3   5       40.74       49.25      7.81 o
  -7   3   5        4.22        8.85      5.39 o
  -6   3   5      645.40      678.11     18.51 o
  -5   3   5      406.13      478.81     10.83 o
  -4   3   5      371.15      399.80     12.50 o
  -3   3   5     4174.25     4211.87     73.18 o
  -2   3   5      157.80      177.30      8.75 o
  -1   3   5       85.09      103.14      8.17 o
   0   3   5      447.66      480.24     13.12 o
   1   3   5      262.45      289.36      9.22 o
   2   3   5       45.62       56.23      6.24 o
   3   3   5     1703.08     1741.29     28.92 o
   4   3   5      563.05      612.16     13.45 o
   5   3   5     1371.94     1343.71     28.96 o
   6   3   5      496.67      516.54     21.50 o
   7   3   5      190.22      197.38     12.73 o
   8   3   5       72.22       70.55     11.34 o
   9   3   5       67.58       77.74     12.29 o
  10   3   5       24.06       15.28     12.09 o
  11   3   5       29.83       13.34     12.77 o
  12   3   5        0.44      -16.88     16.88 o
  13   3   5       92.45      120.68     18.54 o
  14   3   5        0.39        5.47     13.19 o
  15   3   5       32.75       28.04     13.33 o
  16   3   5        1.05       14.25     17.42 o
  17   3   5        3.98        6.85     31.71 o
 -16   4   5        2.66       30.19     17.70 o
 -15   4   5        0.00      -13.75     16.58 o
 -14   4   5        3.44        9.98     18.77 o
 -13   4   5      130.72      117.15     39.98 o
 -12   4   5        2.21       -6.64     21.18 o
 -11   4   5      279.32      265.72     22.76 o
 -10   4   5       11.63        4.08     17.06 o
  -9   4   5       18.86        3.73     34.42 o
  -8   4   5        0.00       11.63      8.05 o
  -7   4   5        0.00       13.31      6.52 o
  -6   4   5       41.83       48.16      6.71 o
  -5   4   5       57.36       65.44      7.55 o
  -4   4   5       34.53       39.52      7.59 o
  -3   4   5      446.29      481.68     15.10 o
  -2   4   5      137.07      146.40      9.99 o
  -1   4   5      356.39      421.67     13.19 o
   0   4   5      348.68      350.08     12.67 o
   1   4   5       21.44       17.90      6.58 o
   2   4   5      879.94      879.46     20.83 o
   3   4   5       29.26       30.10      7.45 o
   4   4   5      238.37      224.97      9.55 o
   5   4   5       56.17       41.85      9.95 o
   6   4   5        0.10       -1.93      9.58 o
   7   4   5      348.09      330.57     16.46 o
   8   4   5        3.99      -10.86     10.86 o
   9   4   5        2.57        4.32     12.33 o
  10   4   5      196.45      207.98     20.23 o
  11   4   5        3.95      -10.95     12.60 o
  12   4   5      120.75       96.84     14.61 o
  13   4   5       52.51       56.92     13.94 o
  14   4   5        5.72       -4.71     12.20 o
  15   4   5        0.01       -1.80     13.34 o
  16   4   5        1.39      -13.62     13.62 o
 -15   5   5        2.00       -9.93     29.74 o
 -14   5   5        0.09       21.12     17.34 o
 -13   5   5        2.43       10.94     18.37 o
 -12   5   5       19.11       41.24     17.99 o
 -11   5   5      135.66       99.61     19.12 o
 -10   5   5        1.18       22.19     16.82 o
  -9   5   5       18.73       14.20     16.35 o
  -8   5   5       30.06       26.52     17.23 o
  -7   5   5      758.40      683.49     22.47 o
  -6   5   5        0.01       -8.55      8.55 o
  -5   5   5      378.81      379.44     13.95 o
  -4   5   5       48.68       60.83     11.76 o
  -3   5   5       15.23       -1.57      9.02 o
  -2   5   5      183.95      194.84     13.23 o
  -1   5   5       67.77       80.27      8.84 o
   0   5   5       55.44       51.93      8.36 o
   1   5   5        0.24        7.91      7.90 o
   2   5   5      318.23      296.08     14.09 o
   3   5   5      127.26      106.96     10.93 o
   4   5   5      124.07      126.85     15.64 o
   5   5   5      351.61      366.67     22.08 o
   6   5   5       18.03        3.25     12.03 o
   7   5   5       76.16       98.32     14.26 o
   8   5   5       15.02       20.98     13.77 o
   9   5   5       40.00       54.17     13.51 o
  10   5   5       55.47       53.96     14.14 o
  11   5   5       24.18       21.42     12.78 o
  12   5   5        5.67        7.74     12.43 o
  13   5   5       47.20       41.02     14.89 o
  14   5   5        0.00      -14.85     14.85 o
  15   5   5       10.61       21.35     14.54 o
 -14   6   5       20.61        8.97     20.30 o
 -13   6   5        0.35      -17.13     17.13 o
 -12   6   5        2.56        4.27     18.10 o
 -11   6   5       17.17       -3.98     21.65 o
 -10   6   5       35.11       44.99     19.64 o
  -9   6   5       50.21       46.77     17.49 o
  -8   6   5        8.26       -8.77     14.56 o
  -7   6   5       42.87       31.25     19.14 o
  -6   6   5       21.00       42.85     29.72 o
  -5   6   5        1.18       13.45     10.20 o
  -4   6   5        6.35       -3.75     10.87 o
  -3   6   5      134.13      132.77     13.99 o
  -2   6   5       81.01       90.55     13.48 o
  -1   6   5       69.88       92.27     14.02 o
   0   6   5      123.25      153.45     14.34 o
   1   6   5      259.91      232.01     21.29 o
   2   6   5        9.97        9.38      9.90 o
   3   6   5      137.73      125.61     41.58 o
   4   6   5      170.27      148.40     19.87 o
   5   6   5       33.59       31.98     24.02 o
   6   6   5       34.54       31.21     15.42 o
   7   6   5       37.38       28.62     15.60 o
   8   6   5      117.13       97.49     24.42 o
   9   6   5        0.15        1.33     15.89 o
  10   6   5        1.43       -3.26     19.11 o
  11   6   5        0.45       12.30     13.85 o
  12   6   5        5.68        9.21     13.84 o
  13   6   5        7.01        4.53     13.68 o
 -12   7   5        4.02       -2.03     19.92 o
 -11   7   5       16.65       -6.00     19.43 o
 -10   7   5       34.01       18.27     17.92 o
  -9   7   5        3.55      -10.47     18.49 o
  -8   7   5       46.41       66.38     25.51 o
  -7   7   5        1.30       15.96     16.65 o
  -6   7   5        2.69       -2.13     16.12 o
  -5   7   5      302.19      317.49     24.50 o
  -4   7   5      250.03      280.81     17.59 o
  -3   7   5      124.12      130.91     14.20 o
  -2   7   5       23.02       45.41     16.89 o
  -1   7   5      159.05      216.87     40.30 o
   0   7   5      206.04      248.89     80.51 o
   1   7   5      291.82      481.19    538.39 o
   2   7   5       32.32        6.26     16.14 o
   3   7   5      256.03      247.87     22.29 o
   4   7   5        6.09      -13.97     13.97 o
   5   7   5        0.02        3.02     14.99 o
   6   7   5        4.41       15.05     15.91 o
   7   7   5        4.39      -20.88     20.88 o
   8   7   5        0.30       -5.92     21.88 o
   9   7   5        1.81       -1.73     14.87 o
  10   7   5        1.56       12.88     16.69 o
  11   7   5        9.30       26.91     18.75 o
  12   7   5        2.61      -25.78     25.78 o
  -9   8   5        0.61      -18.07     18.07 o
  -8   8   5       10.44       51.68     20.65 o
  -7   8   5        0.67      -16.98     16.98 o
  -6   8   5        0.00        1.92     18.20 o
  -5   8   5        1.32        7.22     16.56 o
  -4   8   5        1.17       26.35     17.62 o
  -3   8   5       20.45      -20.01     20.01 o
  -2   8   5      139.11      152.03     47.74 o
  -1   8   5       63.86       56.83     15.72 o
   0   8   5      247.64      339.05    545.89 o
   1   8   5       13.21       40.17     23.69 o
   2   8   5       15.99       12.99     23.15 o
   3   8   5        1.48       -2.22     16.84 o
   4   8   5        3.14       -3.51     16.20 o
   5   8   5       28.35        6.77     25.44 o
   6   8   5       28.86       35.09     29.52 o
   7   8   5       35.32       40.47     30.76 o
   8   8   5        0.26      -17.67     23.44 o
   9   8   5       23.85       12.92     18.10 o
  -5   9   5        4.61       -1.96     18.28 o
  -4   9   5        0.00        8.61     17.54 o
  -3   9   5        1.23       -8.51     22.55 o
   0   9   5       37.36      -15.63     23.00 o
   1   9   5       22.46       59.54     25.69 o
   2   9   5        0.00       28.22     25.39 o
   3   9   5       42.56       33.15     26.03 o
   4   9   5        4.62      -14.50     16.14 o
   5   9   5        0.21      -10.33     16.73 o
 -18   0   6        9.09       27.23     20.61 o
 -17   0   6       29.29       20.61     19.51 o
 -16   0   6       20.48       26.28     20.51 o
 -15   0   6        9.55       16.18     19.51 o
 -14   0   6       28.24        2.26     12.11 o
 -13   0   6      230.91      205.95     17.75 o
 -12   0   6      101.50      102.13     35.72 o
 -11   0   6        0.15       -1.54     11.36 o
 -10   0   6       25.97       41.86     11.69 o
  -9   0   6        9.35       29.11     12.39 o
  -8   0   6     1423.49     1338.83     80.86 o
  -7   0   6        7.12       -5.30     10.13 o
  -5   0   6     2085.18     1892.97     55.88 o
  -4   0   6      248.67      231.48     11.01 o
  -3   0   6     4268.46     3944.99     81.33 o
  -2   0   6     3521.01     3468.55    101.83 o
  -1   0   6      226.23      380.45     12.89 o
   0   0   6     9407.67     8038.51    132.11 o
   1   0   6    48060.77    51404.53    834.02 o
   2   0   6     7105.80     7088.89    202.11 o
   3   0   6       28.28       15.29      4.89 o
   4   0   6     2601.93     2444.61     43.18 o
   5   0   6      404.05      416.04     12.00 o
   6   0   6      944.66      997.25     21.35 o
   7   0   6     2109.50     2415.74     54.66 o
   8   0   6       44.62       37.39      9.84 o
   9   0   6        0.01        0.46     12.17 o
  10   0   6       27.41       67.89     13.15 o
  11   0   6        3.60       22.90     21.16 o
  12   0   6        2.29        1.84     21.20 o
  13   0   6       43.60       45.65     22.10 o
  14   0   6       24.04       48.04     21.85 o
  15   0   6        0.06        1.64     23.20 o
  16   0   6        1.42       -2.84     24.99 o
  17   0   6        2.59       -7.32     24.39 o
 -18   1   6       13.85       27.13     22.55 o
 -17   1   6        0.15       -6.26     14.04 o
 -16   1   6       64.80       73.08     16.05 o
 -15   1   6       65.39       56.51     12.09 o
 -14   1   6       14.42       14.51     10.85 o
 -13   1   6      326.39      366.98     15.43 o
 -12   1   6      290.43      270.13     19.70 o
 -11   1   6       12.60        6.57      6.85 o
 -10   1   6        3.25       -1.75      7.32 o
  -9   1   6      421.98      399.28     12.73 o
  -8   1   6      919.04      817.42     17.06 o
  -7   1   6      790.27      862.64     17.23 o
  -6   1   6     1391.41     1434.10     24.39 o
  -5   1   6      461.82      483.79     10.96 o
  -4   1   6     3324.49     3259.88     43.51 o
  -3   1   6     1247.32     1281.24     20.68 o
  -2   1   6      758.06      678.78     12.43 o
  -1   1   6       95.86      119.79      7.99 o
   0   1   6      519.02      438.23     11.84 o
   1   1   6     6901.08     5791.34    121.18 o
   2   1   6      120.50      167.71      5.26 o
   3   1   6      485.00      410.30      7.72 o
   4   1   6        4.53        4.15      3.19 o
   5   1   6       84.52      102.06      6.04 o
   6   1   6     1011.41     1014.05     16.48 o
   7   1   6       23.98       24.96      4.89 o
   8   1   6       72.38       53.82      5.69 o
   9   1   6       60.17       56.02     11.81 o
  10   1   6      161.91      169.42     13.00 o
  11   1   6        5.52      -11.32     11.32 o
  12   1   6       93.78       99.67     14.22 o
  13   1   6       98.02       93.97     17.85 o
  14   1   6        0.51      -14.15     14.15 o
  15   1   6       76.76       81.89     16.27 o
  16   1   6       16.95       25.78     15.32 o
  17   1   6        5.35       -1.60     18.47 o
 -17   2   6        2.45        4.39     33.33 o
 -16   2   6       12.79       32.12     15.29 o
 -15   2   6       37.52       60.61     16.95 o
 -14   2   6       13.55        7.04     11.41 o
 -13   2   6      229.63      263.56     29.60 o
 -12   2   6      112.46      123.31     13.98 o
 -11   2   6      100.95       91.62     12.88 o
 -10   2   6       64.65       80.71     10.88 o
  -9   2   6        4.69       -3.71      7.43 o
  -8   2   6      417.10      383.15     12.02 o
  -7   2   6      160.10      170.10     10.42 o
  -6   2   6       45.97       40.38      5.18 o
  -5   2   6      807.41      791.90     13.79 o
  -4   2   6     1510.43     1438.39     23.47 o
  -3   2   6      762.32      746.00     27.60 o
  -2   2   6     1158.66     1234.86     24.51 o
  -1   2   6       89.57      116.72      7.99 o
   0   2   6      270.95      331.44     16.62 o
   1   2   6     1081.52     1092.85     18.88 o
   2   2   6     1051.04      938.16     15.47 o
   3   2   6        7.62        6.96      3.77 o
   4   2   6       40.34       32.13      5.55 o
   5   2   6       48.03       76.07      5.12 o
   6   2   6     1012.42      886.51     21.71 o
   7   2   6      645.19      569.41     17.68 o
   8   2   6     1185.60     1248.30     29.06 o
   9   2   6      139.06      130.44     12.62 o
  10   2   6       33.59       26.70     16.39 o
  11   2   6        0.84       -3.01     12.29 o
  12   2   6      907.94      997.09     29.06 o
  13   2   6       22.26       25.37     12.28 o
  14   2   6       77.63       73.54     16.91 o
  15   2   6       29.95       20.23     16.05 o
  16   2   6        0.26       -8.26     14.78 o
  17   2   6       10.27       -3.52     16.48 o
 -17   3   6        0.69       -3.48     16.51 o
 -16   3   6        0.21      -14.51     14.51 o
 -15   3   6        3.96       24.77     27.28 o
 -14   3   6        1.54       -2.05     16.08 o
 -13   3   6      180.80      220.90     19.80 o
 -12   3   6        5.68        0.84     15.09 o
 -11   3   6       39.54       32.49     17.78 o
 -10   3   6        9.40       22.88      9.10 o
  -9   3   6      192.30      215.38     14.21 o
  -8   3   6       73.80       81.49      8.29 o
  -7   3   6       67.20       71.72      6.30 o
  -6   3   6      267.16      292.76      9.12 o
  -5   3   6      245.87      293.04      8.63 o
  -4   3   6      362.88      341.95     12.18 o
  -3   3   6     2265.09     2250.06     42.04 o
  -2   3   6     1233.81     1251.82     21.45 o
  -1   3   6        0.84        8.91      4.46 o
   0   3   6       67.02       86.46      9.97 o
   1   3   6      102.35      103.16      6.37 o
   2   3   6     3193.90     3302.75     50.65 o
   3   3   6     1666.07     1779.07     27.00 o
   4   3   6      266.38      251.60      8.93 o
   5   3   6       65.67       62.02      9.36 o
   6   3   6      149.76      152.90     11.67 o
   7   3   6       76.79       90.58     11.03 o
   8   3   6        0.18        1.87     10.56 o
   9   3   6        1.24       -5.32     11.33 o
  10   3   6       49.46       39.36     13.54 o
  11   3   6       17.39        2.27     12.29 o
  12   3   6       66.28       71.32     13.36 o
  13   3   6      112.45      103.53     14.60 o
  14   3   6       16.53       15.00     13.68 o
  15   3   6        2.75       -1.48     12.77 o
  16   3   6       21.29       19.18     16.31 o
 -16   4   6        0.96       23.08     18.33 o
 -15   4   6       13.84        7.11     18.32 o
 -14   4   6        0.02       -1.28     21.35 o
 -13   4   6        0.00      -15.84     15.87 o
 -12   4   6        0.00      -16.90     16.90 o
 -11   4   6      203.84      220.04     21.51 o
 -10   4   6        0.65      -15.50     15.50 o
  -9   4   6       43.59       46.73     17.05 o
  -8   4   6       36.48       21.59      8.54 o
  -7   4   6        0.21        0.58      8.82 o
  -6   4   6      311.25      323.92     18.13 o
  -5   4   6       15.83       17.97      7.12 o
  -4   4   6      146.69      170.62     10.37 o
  -3   4   6      188.09      155.95     16.71 o
  -2   4   6        7.41        8.63      5.52 o
  -1   4   6       60.12       60.68      6.36 o
   0   4   6      120.88      112.47      7.65 o
   1   4   6      358.78      376.56     11.74 o
   2   4   6      684.54      656.09     15.46 o
   3   4   6        7.69        4.19      6.17 o
   4   4   6      387.78      430.71     12.69 o
   5   4   6      167.82      175.97     12.24 o
   6   4   6      247.60      228.04     23.13 o
   7   4   6        7.67        0.27     10.88 o
   8   4   6       49.16       63.53     12.51 o
   9   4   6       23.95       58.34     13.99 o
  10   4   6       60.91       40.33     13.82 o
  11   4   6      129.85      139.82     18.22 o
  12   4   6        0.00        2.92     12.35 o
  13   4   6        0.67      -12.74     12.74 o
  14   4   6        7.54        3.17     12.87 o
  15   4   6        2.11       -9.08     12.88 o
  16   4   6        0.54        8.50     15.44 o
 -15   5   6        1.02      -18.12     18.12 o
 -14   5   6        0.10        7.67     17.13 o
 -13   5   6        0.02       -5.72     17.39 o
 -12   5   6        0.16       12.91     18.28 o
 -11   5   6       70.29       79.21     19.09 o
 -10   5   6       23.72       12.96     15.49 o
  -9   5   6       43.82       29.30     18.31 o
  -8   5   6      134.34      122.23     20.37 o
  -7   5   6      547.83      527.54     22.13 o
  -6   5   6        2.04       -8.41      8.41 o
  -5   5   6        3.12       -4.68      8.44 o
  -4   5   6        0.29        3.34      9.67 o
  -3   5   6        3.39        6.32      9.54 o
  -2   5   6      525.28      494.63     18.04 o
  -1   5   6        0.16       -0.34      7.66 o
   0   5   6       15.38        8.98      8.01 o
   1   5   6       19.02       22.89      8.60 o
   2   5   6      322.44      323.58     14.14 o
   3   5   6      194.04      203.27     12.23 o
   4   5   6      220.32      227.61     27.34 o
   5   5   6       72.04       68.23     14.63 o
   6   5   6        6.31       13.60     11.88 o
   7   5   6      296.63      285.99     17.91 o
   8   5   6      262.49      254.26     17.51 o
   9   5   6       19.25       23.70     11.85 o
  10   5   6        2.43        0.31     12.82 o
  11   5   6       39.02       58.89     13.77 o
  12   5   6       38.23       14.43     13.06 o
  13   5   6        0.39      -10.80     13.13 o
  14   5   6        3.60       -2.49     15.70 o
  15   5   6        1.38        0.52     14.89 o
 -14   6   6        1.98       20.07     19.16 o
 -13   6   6        1.72       -4.61     17.26 o
 -12   6   6        0.58       -3.78     18.15 o
 -11   6   6       14.70       -3.48     18.31 o
 -10   6   6        0.12      -15.83     15.83 o
  -9   6   6       12.10       11.41     16.59 o
  -8   6   6        0.60      -14.88     19.94 o
  -7   6   6        0.47        7.31     15.94 o
  -6   6   6        8.27       -0.82     15.75 o
  -5   6   6       86.26       69.38     10.87 o
  -4   6   6      224.29      240.65     14.99 o
  -3   6   6        0.93      -11.09     11.09 o
  -2   6   6       18.99       30.78     11.97 o
  -1   6   6       19.58       26.44     12.54 o
   0   6   6      501.64      491.51     61.65 o
   1   6   6       45.39       53.17     14.55 o
   2   6   6        0.42       16.23     15.50 o
   3   6   6      108.98      123.53     15.08 o
   4   6   6       53.20       51.34     15.87 o
   5   6   6      138.62      132.84     18.17 o
   6   6   6        0.02      -13.94     13.94 o
   7   6   6       25.22       32.01     15.56 o
   8   6   6       60.32       73.74     26.41 o
   9   6   6       15.68        5.20     12.79 o
  10   6   6       22.74       26.40     13.59 o
  11   6   6        0.07        2.14     12.77 o
  12   6   6        0.01        7.97     12.84 o
  13   6   6        1.23        6.54     14.17 o
 -12   7   6        1.93        0.88     18.92 o
 -11   7   6        0.07      -16.42     18.79 o
 -10   7   6        5.74        0.92     18.72 o
  -9   7   6       82.21       94.66     20.49 o
  -8   7   6        6.08       46.51     19.00 o
  -7   7   6        3.67       11.11     18.24 o
  -6   7   6        0.96        8.39     16.52 o
  -5   7   6       32.95       48.92     18.24 o
  -4   7   6        0.07      -12.39     12.39 o
  -3   7   6       12.79        4.94     11.36 o
  -2   7   6        2.44        5.77     11.81 o
  -1   7   6       40.43       33.24     13.52 o
   0   7   6       21.58       13.61     13.60 o
   1   7   6      113.55      207.99    143.84 o
   2   7   6      103.79      268.73    424.26 o
   3   7   6      120.46      119.90     22.06 o
   4   7   6        2.31       -8.72     15.29 o
   5   7   6       12.74       29.27     24.29 o
   6   7   6        0.15       11.94     20.96 o
   7   7   6        7.18       15.06     16.32 o
   8   7   6       34.86       50.59     18.21 o
   9   7   6        0.17      -16.34     16.34 o
  10   7   6        0.01      -16.91     16.91 o
  11   7   6        0.07       13.34     17.00 o
  -9   8   6        1.23        3.40     18.31 o
  -8   8   6        0.19        7.32     19.10 o
  -7   8   6       17.59       12.61     18.51 o
  -6   8   6       26.75       42.98     18.41 o
  -5   8   6       35.02       28.19     18.91 o
  -4   8   6        0.06       -1.84     16.77 o
  -3   8   6       45.97       54.90     16.65 o
  -2   8   6        0.08      -13.16     13.16 o
  -1   8   6        0.02       -2.62     26.75 o
   0   8   6       23.80       67.52     23.48 o
   1   8   6        5.62      -17.42     20.26 o
   2   8   6        0.24      -16.87     19.91 o
   3   8   6        7.21        7.12     21.70 o
   4   8   6        1.97       -9.04     16.42 o
   5   8   6      156.13      186.74     40.65 o
   6   8   6       18.99       20.02     20.43 o
   7   8   6       78.28       92.00     29.77 o
   8   8   6        4.65       30.12     28.12 o
   9   8   6        6.22       29.52     28.57 o
  -5   9   6        0.19       19.48     19.27 o
  -4   9   6       27.34        8.16     19.03 o
  -3   9   6        4.92       19.08     34.89 o
  -1   9   6        6.01       18.47     23.10 o
   0   9   6        8.61       -0.55     23.10 o
   1   9   6       19.74       -3.58     20.51 o
   2   9   6        9.32        5.48     23.64 o
   3   9   6       24.42       49.63     27.73 o
   4   9   6        0.55      -19.56     22.20 o
 -18   1   7        9.46       37.98     23.05 o
 -17   1   7        1.46       -7.96     19.71 o
 -16   1   7        3.15       -4.19     11.05 o
 -15   1   7        4.96       -5.41     10.91 o
 -14   1   7       17.88       13.50     10.80 o
 -13   1   7      144.41      138.32     16.25 o
 -12   1   7        0.98       -4.17      7.77 o
 -11   1   7      185.55      179.88     11.52 o
 -10   1   7       86.53       81.32      9.32 o
  -9   1   7        0.59        5.98      7.11 o
  -8   1   7       75.07       74.63      7.32 o
  -7   1   7        0.38        1.17      5.34 o
  -6   1   7       12.88        7.46      5.29 o
  -5   1   7      862.64      859.92     16.18 o
  -4   1   7     1584.98     1595.79     28.44 o
  -3   1   7     5268.78     5098.37     73.88 o
  -2   1   7     2263.26     2119.05     38.04 o
  -1   1   7       10.12        2.03      4.48 o
   0   1   7      784.06      596.43     11.77 o
   1   1   7     2899.64     2532.31     38.52 o
   2   1   7     1627.01     1754.57     22.66 o
   3   1   7     6304.48     6582.43     77.58 o
   4   1   7      673.39      579.57      9.98 o
   5   1   7      327.47      266.86      6.89 o
   6   1   7       11.41       13.89      3.34 o
   7   1   7       23.85       34.11      5.04 o
   8   1   7       42.83       52.34      5.87 o
   9   1   7      190.51      208.28     13.54 o
  10   1   7       18.78       33.39     10.94 o
  11   1   7      333.85      351.27     17.67 o
  12   1   7      113.99      129.24     14.22 o
  13   1   7        1.28       -1.57     13.94 o
  14   1   7        4.57        5.04     14.14 o
  15   1   7        0.43       -4.78     14.43 o
  16   1   7        1.33      -16.33     16.33 o
  17   1   7        0.05       19.05     17.27 o
 -17   2   7        0.55       -3.01     14.40 o
 -16   2   7        0.31      -15.42     15.42 o
 -15   2   7        0.65      -12.78     12.78 o
 -14   2   7        2.90       -6.12     13.96 o
 -13   2   7        4.12        0.14     13.22 o
 -12   2   7       46.60       62.27     10.76 o
 -11   2   7       14.92       32.07     10.09 o
 -10   2   7       29.13       16.60      8.73 o
  -9   2   7       96.45      130.02      9.50 o
  -8   2   7      199.08      194.53      9.70 o
  -7   2   7      368.16      443.52     12.34 o
  -6   2   7      898.80      873.86     15.57 o
  -5   2   7      246.88      290.87      8.32 o
  -4   2   7       49.74       43.12      4.04 o
  -3   2   7       33.42       37.88      6.10 o
  -2   2   7     2948.70     2747.71     49.04 o
  -1   2   7       70.45       59.93      6.19 o
   0   2   7        2.94        7.56      2.90 o
   1   2   7      238.59      280.12      8.24 o
   2   2   7      765.77      837.00     14.36 o
   3   2   7       65.80       53.99      4.78 o
   4   2   7      280.46      280.82      8.36 o
   5   2   7     1042.28     1055.42     17.91 o
   6   2   7      319.63      419.76     11.01 o
   7   2   7      306.36      355.63     15.07 o
   8   2   7       39.07       53.22     10.69 o
   9   2   7       38.36       24.97     15.94 o
  10   2   7        0.21       -5.00     11.91 o
  11   2   7      264.34      303.01     18.06 o
  12   2   7       55.38       35.35     13.69 o
  13   2   7        8.54        3.05     12.10 o
  14   2   7        8.06       23.11     14.80 o
  15   2   7       14.18       28.47     16.51 o
  16   2   7        0.71       26.46     17.53 o
  17   2   7        0.32        9.94     16.92 o
 -17   3   7       21.64       13.40     17.75 o
 -16   3   7        0.65      -13.96     16.63 o
 -15   3   7        0.19      -15.08     15.08 o
 -14   3   7        1.04      -14.13     18.79 o
 -13   3   7       26.95       44.80     15.98 o
 -12   3   7      109.60       98.75     18.18 o
 -11   3   7     1233.38     1128.54     39.00 o
 -10   3   7       46.00       34.10     12.18 o
  -9   3   7       32.78       43.01     10.59 o
  -8   3   7       47.60       29.37     10.04 o
  -7   3   7       58.95       61.55      6.27 o
  -6   3   7      389.69      401.22     11.23 o
  -5   3   7      511.96      542.20     11.61 o
  -4   3   7       17.11       17.72      7.06 o
  -3   3   7      167.10      200.90     14.36 o
  -2   3   7      408.26      475.67     14.40 o
  -1   3   7     2366.48     2519.38     39.20 o
   0   3   7     1364.20     1357.58     34.76 o
   1   3   7     1334.77     1415.48     24.51 o
   2   3   7      950.58     1057.92     19.82 o
   3   3   7        4.30        1.88      5.01 o
   4   3   7      208.80      195.46      7.87 o
   5   3   7       24.20       26.24      5.08 o
   6   3   7      192.27      220.68     12.90 o
   7   3   7      114.03      109.24     12.12 o
   8   3   7      519.06      506.52     26.98 o
   9   3   7       15.79        3.00     11.43 o
  10   3   7       53.44       67.02     13.90 o
  11   3   7       71.21       49.10     15.44 o
  12   3   7       34.09       38.50     13.13 o
  13   3   7        2.07       19.13     12.79 o
  14   3   7        0.05      -12.72     12.72 o
  15   3   7        6.59        3.21     17.13 o
  16   3   7        0.01        4.97     17.24 o
 -16   4   7        0.87       -1.54     16.64 o
 -15   4   7        4.67       -8.80     15.65 o
 -14   4   7       14.10      -15.44     15.44 o
 -13   4   7       37.48       63.27     17.55 o
 -12   4   7       22.22       12.68     15.54 o
 -11   4   7      145.21      156.55     19.83 o
 -10   4   7      342.30      353.30     38.38 o
  -9   4   7      276.10      258.23     49.23 o
  -8   4   7      156.66      148.56     10.68 o
  -7   4   7        5.93        8.16      8.32 o
  -6   4   7       31.60       35.18      8.51 o
  -5   4   7       18.25       12.69      8.11 o
  -4   4   7        7.68       -7.24      7.24 o
  -3   4   7      893.25      978.92     23.52 o
  -2   4   7     1644.77     1748.37     29.64 o
  -1   4   7      719.83      716.20     15.75 o
   0   4   7      874.41     1001.52     19.82 o
   1   4   7      171.58      211.33      9.69 o
   2   4   7      255.63      273.69     11.20 o
   3   4   7      594.89      632.06     27.65 o
   4   4   7        2.07        3.64      6.30 o
   5   4   7       13.02        4.83     10.40 o
   6   4   7      137.91      183.70     14.13 o
   7   4   7       21.53       39.35     14.71 o
   8   4   7       54.81       72.33     13.23 o
   9   4   7        0.26       -3.12     12.88 o
  10   4   7        1.02       -0.03     12.03 o
  11   4   7       30.28       38.79     12.30 o
  12   4   7       89.27      104.73     15.38 o
  13   4   7        3.20       -3.89     12.90 o
  14   4   7        4.14        0.79     13.68 o
  15   4   7        3.10      -13.37     13.37 o
 -15   5   7        3.08        9.76     19.39 o
 -14   5   7        4.31        9.61     19.26 o
 -13   5   7        1.08      -17.13     17.13 o
 -12   5   7       10.35       16.24     17.89 o
 -11   5   7       10.18      -16.39     16.39 o
 -10   5   7        4.43        3.81     15.84 o
  -9   5   7       14.16      -15.47     31.96 o
  -8   5   7      105.68      107.75     20.70 o
  -7   5   7        4.65       -9.29     12.90 o
  -6   5   7        0.88        4.43      9.13 o
  -5   5   7       14.31       42.15     10.53 o
  -4   5   7        0.31       -2.74      9.40 o
  -3   5   7       72.28       81.66     11.33 o
  -2   5   7      383.40      339.96     15.45 o
  -1   5   7       68.98       94.00     22.53 o
   0   5   7      155.39      148.33     10.05 o
   1   5   7        0.02        0.49      8.48 o
   2   5   7       14.01       25.33      8.51 o
   3   5   7      227.18      253.82     17.82 o
   4   5   7       55.34       73.99     11.93 o
   5   5   7        0.88        6.73     18.64 o
   6   5   7        0.94       -0.59     13.80 o
   7   5   7      181.37      228.71     18.82 o
   8   5   7       63.00       73.16     14.35 o
   9   5   7      108.94       93.96     17.70 o
  10   5   7       41.93       13.97     12.90 o
  11   5   7      186.85      167.72     16.58 o
  12   5   7        0.05       -4.99     13.55 o
  13   5   7       59.43       66.20     14.56 o
  14   5   7        3.73       -3.24     18.36 o
 -13   6   7       14.14        6.38     19.70 o
 -12   6   7        0.01       12.18     19.81 o
 -11   6   7        3.25       11.68     18.02 o
 -10   6   7        2.27       -3.69     16.70 o
  -9   6   7        0.61      -15.29     15.29 o
  -8   6   7        7.88       15.52     21.48 o
  -7   6   7      161.55      190.65     21.58 o
  -6   6   7       12.87        5.80      9.49 o
  -5   6   7       12.76       -9.34      9.34 o
  -4   6   7       39.24       42.49     11.80 o
  -3   6   7       32.01       29.48     17.34 o
  -2   6   7       44.80       52.21     12.67 o
  -1   6   7       28.54       24.57     12.04 o
   0   6   7     1063.04     1037.40    101.64 o
   1   6   7       19.44       26.41     13.39 o
   2   6   7       58.67       55.46     20.96 o
   3   6   7       43.89       23.69     14.16 o
   4   6   7       98.82      101.99     14.33 o
   5   6   7      146.60      132.06     19.13 o
   6   6   7       84.69       64.45     15.58 o
   7   6   7      235.37      238.66     19.75 o
   8   6   7        1.16        9.40     15.01 o
   9   6   7      127.42      149.83     23.93 o
  10   6   7       17.09        7.90     13.98 o
  11   6   7        0.09       -7.07     15.59 o
  12   6   7        0.93       -0.51     28.56 o
  13   6   7       11.07       19.78     14.56 o
 -11   7   7        1.12        7.05     18.91 o
 -10   7   7        3.79       -0.73     18.67 o
  -9   7   7       62.74       55.95     19.09 o
  -8   7   7       85.45      102.89     21.84 o
  -7   7   7      107.12      101.27     20.73 o
  -6   7   7       93.15      119.74     20.30 o
  -5   7   7       14.06        0.83     15.51 o
  -4   7   7       22.28       31.71     11.64 o
  -3   7   7        9.04       -8.57     11.92 o
  -2   7   7      744.47      728.91     64.51 o
  -1   7   7      145.91       98.02     22.29 o
   0   7   7        0.08       -9.05     12.85 o
   1   7   7       50.79       77.99     65.09 o
   2   7   7      253.83      363.07    367.73 o
   3   7   7      283.47      599.43   1284.96 o
   4   7   7      121.26      124.84     23.97 o
   5   7   7       33.83       17.42     17.25 o
   6   7   7       66.58      107.08     43.41 o
   7   7   7      108.90      126.31     30.97 o
   8   7   7        8.78       21.04     15.48 o
   9   7   7        3.16       -2.62     19.14 o
  10   7   7        1.31      -16.36     16.36 o
  11   7   7        8.02        6.28     22.50 o
  -9   8   7        6.75        4.73     19.30 o
  -8   8   7        8.42       10.71     18.55 o
  -7   8   7       21.91       12.91     19.79 o
  -6   8   7        0.01        2.28     17.48 o
  -5   8   7       13.13        6.07     17.12 o
  -4   8   7       20.07       47.28     17.00 o
  -3   8   7        6.69       -5.26     15.14 o
  -2   8   7        1.14      -12.80     12.80 o
  -1   8   7       88.75       98.25     62.88 o
   0   8   7      103.86      214.85     90.68 o
   1   8   7       44.61       27.95    109.82 o
   2   8   7       37.12       50.63     25.29 o
   3   8   7       39.52       52.12     23.50 o
   4   8   7        2.12       28.92     25.34 o
   5   8   7        1.20        8.11     25.29 o
   6   8   7       42.65       52.58     22.95 o
   7   8   7        0.67       -6.20     28.60 o
   8   8   7       48.35       84.18     48.93 o
  -4   9   7        0.38       -0.24     16.00 o
  -3   9   7        0.54       33.95     24.99 o
  -1   9   7        1.22      -21.94     21.94 o
   0   9   7       22.69      -20.66     22.80 o
   1   9   7       19.48       50.77     26.33 o
   2   9   7        0.68        7.22     24.49 o
   3   9   7        1.41        8.61     25.14 o
   4   9   7        7.01      -16.38     22.25 o
 -17   0   8        0.03       -7.96     19.71 o
 -16   0   8        2.51        5.48     19.86 o
 -15   0   8        0.44      -19.51     19.51 o
 -14   0   8       62.37       78.62     27.73 o
 -13   0   8       23.46        8.84     12.80 o
 -12   0   8        0.09      -13.31     13.48 o
 -11   0   8       10.63       -1.18     12.49 o
 -10   0   8      291.39      144.75     15.79 o
  -9   0   8      454.80      538.86     30.70 o
  -8   0   8      114.95       89.52     22.71 o
  -7   0   8     3017.16     3188.51     69.27 o
  -6   0   8      383.77      370.26     14.93 o
  -5   0   8      848.21      858.63     23.18 o
  -4   0   8      453.30      390.06     14.14 o
  -3   0   8     6287.51     6616.85    191.12 o
  -2   0   8     1825.45     1434.73     33.56 o
  -1   0   8      166.34      246.15     10.89 o
   0   0   8      987.38      994.54     20.11 o
   1   0   8     2354.37     2591.98     45.49 o
   2   0   8     8165.42     7074.63    143.19 o
   3   0   8     3665.05     1810.57     57.64 o
   4   0   8     4018.73     3561.67     61.67 o
   5   0   8      982.48      959.68     20.99 o
   6   0   8      640.50      556.21     15.32 o
   7   0   8       60.75       81.98      8.30 o
   8   0   8        0.42       -7.47      7.47 o
   9   0   8      362.47      426.53     16.34 o
  10   0   8      221.20      240.17     16.39 o
  11   0   8       48.58       35.84     24.99 o
  12   0   8      286.19      345.20     31.73 o
  13   0   8      292.72      229.95     27.74 o
  14   0   8        6.20       30.16     21.11 o
  15   0   8       18.04       38.58     24.54 o
  16   0   8       10.50       10.35     21.60 o
  17   0   8       17.57       11.15     21.50 o
 -17   1   8        9.39       -8.51     19.56 o
 -16   1   8        2.23       -7.71     14.83 o
 -15   1   8       86.05       61.24     15.71 o
 -14   1   8       82.19       88.14     30.54 o
 -13   1   8        0.12       10.25      9.42 o
 -12   1   8        8.24        0.03      9.22 o
 -11   1   8        0.09       -0.10      8.85 o
 -10   1   8       12.47       11.51      8.49 o
  -9   1   8       46.25       48.52      7.98 o
  -8   1   8        1.96       -4.42      7.12 o
  -7   1   8      789.26      804.08     16.76 o
  -6   1   8       24.64       19.64      5.58 o
  -5   1   8      618.53      569.83     12.66 o
  -4   1   8      147.12      142.95      6.65 o
  -3   1   8       93.60       97.12      4.99 o
  -2   1   8       16.42       12.71      4.87 o
  -1   1   8     2067.72     1886.43     36.90 o
   0   1   8     2257.79     1895.37     41.59 o
   1   1   8     1851.96     1557.70     25.59 o
   2   1   8      239.53      208.45      6.15 o
   3   1   8     1246.62     1183.53     16.68 o
   4   1   8     1483.97     1397.45     19.29 o
   5   1   8      410.56      373.94      8.50 o
   6   1   8      403.33      378.99     10.09 o
   7   1   8      859.23      875.79     17.08 o
   8   1   8      443.18      412.05     10.00 o
   9   1   8        0.04       -9.61      9.61 o
  10   1   8       31.98       36.08     11.72 o
  11   1   8      100.76       90.28     13.64 o
  12   1   8       23.62        0.08     14.65 o
  13   1   8        2.57       13.29     15.08 o
  14   1   8       10.01       25.72     15.41 o
  15   1   8       10.49        3.04     15.59 o
  16   1   8        0.08        8.79     16.39 o
  17   1   8        0.45       -1.07     16.33 o
 -17   2   8       17.57       24.41     27.95 o
 -16   2   8       12.88       12.38     16.13 o
 -15   2   8       45.74       32.96     16.90 o
 -14   2   8        1.32       -7.07     14.22 o
 -13   2   8       32.40       40.01     14.87 o
 -12   2   8       48.31       74.53     12.35 o
 -11   2   8        3.14       -4.63      9.10 o
 -10   2   8       95.45      105.00     10.15 o
  -9   2   8       20.36       21.01      8.42 o
  -8   2   8       40.96       27.49      7.18 o
  -7   2   8       10.71        5.15      6.04 o
  -6   2   8      141.63      143.22      8.65 o
  -5   2   8     3142.37     3039.64     41.86 o
  -4   2   8     6315.46     6022.80    102.37 o
  -3   2   8     1082.02      976.78     21.30 o
  -2   2   8     3017.28     2983.35     53.17 o
  -1   2   8     1189.36     1106.81     18.94 o
   0   2   8     2912.32     2479.34     43.84 o
   1   2   8      100.76       93.68      5.61 o
   2   2   8     1782.38     1811.87     26.51 o
   3   2   8     3812.06     3672.26     49.95 o
   4   2   8     3887.84     3983.38     54.00 o
   5   2   8      826.88      888.76     16.15 o
   6   2   8      182.52      193.39      9.10 o
   7   2   8       34.58       31.38      8.40 o
   8   2   8       74.78       98.71     11.84 o
   9   2   8        3.11      -11.13     11.13 o
  10   2   8      339.88      321.92     17.86 o
  11   2   8       70.15       80.43     13.92 o
  12   2   8       87.43       77.70     13.73 o
  13   2   8        2.65      -11.70     11.70 o
  14   2   8        0.91        5.68     14.81 o
  15   2   8       80.49       99.14     18.98 o
  16   2   8        0.45      -14.04     17.42 o
 -17   3   8       12.84       44.73     29.39 o
 -16   3   8        0.80       -5.36     15.24 o
 -15   3   8        9.53       -3.77     14.68 o
 -14   3   8        9.40       -8.27     14.64 o
 -13   3   8       79.88       62.78     17.81 o
 -12   3   8       46.17       35.37     17.02 o
 -11   3   8       93.90      125.24     18.80 o
 -10   3   8       12.36        9.58     11.87 o
  -9   3   8       33.52       34.17     11.06 o
  -8   3   8       24.38       19.80     14.70 o
  -7   3   8      189.04      194.33     10.42 o
  -6   3   8       47.57       53.40      7.93 o
  -5   3   8        3.70        4.01      7.07 o
  -4   3   8     1161.33     1187.41     32.83 o
  -3   3   8      163.48      155.76      9.92 o
  -2   3   8      552.63      544.11     15.90 o
  -1   3   8     1100.32     1073.56     19.27 o
   0   3   8        0.03        2.45      4.08 o
   1   3   8       57.87       68.80     10.03 o
   2   3   8     1500.32     1599.79     27.42 o
   3   3   8      797.69      692.02     14.09 o
   4   3   8      456.55      452.36     11.32 o
   5   3   8      492.78      493.67     15.01 o
   6   3   8       50.35       59.81      9.51 o
   7   3   8       86.59       95.11     12.27 o
   8   3   8      146.02      164.96     14.51 o
   9   3   8        6.97        4.32     12.05 o
  10   3   8       22.45       16.71     13.48 o
  11   3   8      101.69      127.52     14.76 o
  12   3   8        1.36        6.01     12.25 o
  13   3   8       18.63       10.60     13.00 o
  14   3   8        5.96        6.09     13.91 o
  15   3   8        0.12        4.41     23.44 o
  16   3   8        5.88      -15.57     15.57 o
 -16   4   8        0.20       32.26     18.86 o
 -15   4   8        5.35       -9.31     15.57 o
 -14   4   8        9.47       18.58     20.71 o
 -13   4   8        0.98       14.42     16.01 o
 -12   4   8       50.09       55.03     17.49 o
 -11   4   8        3.80       -3.15     15.37 o
 -10   4   8       82.11       77.78     19.36 o
  -9   4   8      144.11      152.68     14.63 o
  -8   4   8       30.14       31.81      9.71 o
  -7   4   8        9.86       -2.36      8.69 o
  -6   4   8       77.79       63.35      9.19 o
  -5   4   8      607.04      568.71     17.78 o
  -4   4   8      326.76      334.24     14.27 o
  -3   4   8       10.72        4.77      8.32 o
  -2   4   8       13.25       13.42     10.06 o
  -1   4   8       30.41       34.10      7.70 o
   0   4   8       50.14       42.81      6.35 o
   1   4   8        0.42       -2.32      6.13 o
   2   4   8        0.08       -6.23      6.23 o
   3   4   8       31.14       35.75      7.24 o
   4   4   8       15.04        1.71     13.55 o
   5   4   8       20.23        5.49      9.25 o
   6   4   8       10.93        3.23     11.86 o
   7   4   8       10.09        8.50     10.99 o
   8   4   8       17.32        9.43     12.44 o
   9   4   8       22.85       29.59     16.31 o
  10   4   8       84.06       77.37     14.14 o
  11   4   8       10.90       -1.36     12.00 o
  12   4   8       20.56       13.51     13.35 o
  13   4   8        0.12        3.02     15.89 o
  14   4   8        0.02        6.74     13.50 o
  15   4   8        0.44        9.34     14.24 o
 -15   5   8        1.70      -13.51     20.56 o
 -14   5   8        0.27      -16.15     17.09 o
 -13   5   8        8.53       -5.06     17.00 o
 -12   5   8        3.35      -16.40     16.40 o
 -11   5   8       10.96       19.40     18.57 o
 -10   5   8        7.51       -0.77     15.92 o
  -9   5   8       13.78        2.00     16.29 o
  -8   5   8        0.15       -5.69     12.10 o
  -7   5   8      102.12       99.77     10.94 o
  -6   5   8        3.84       -8.15      9.88 o
  -5   5   8       10.78       24.99     10.37 o
  -4   5   8        1.87       -9.47      9.47 o
  -3   5   8       38.65       44.55      9.96 o
  -2   5   8      169.73      191.80     13.20 o
  -1   5   8        7.62       10.27      9.85 o
   0   5   8       53.15       46.89     11.32 o
   1   5   8       30.23       36.69     15.22 o
   2   5   8      117.92      110.03     10.49 o
   3   5   8       37.78       35.76     11.96 o
   4   5   8       16.94        7.82     12.07 o
   5   5   8       26.67        1.57     11.69 o
   6   5   8      555.12      502.40     18.73 o
   7   5   8        3.94       -2.79     12.24 o
   8   5   8        0.39      -11.44     11.44 o
   9   5   8        7.61       11.37     12.08 o
  10   5   8       26.43       32.81     12.41 o
  11   5   8        3.77      -11.01     14.85 o
  12   5   8       43.93       53.83     14.39 o
  13   5   8        0.15       18.48     14.31 o
  14   5   8        0.08       -8.34     13.89 o
 -13   6   8        1.25        7.98     19.24 o
 -12   6   8       21.19        7.76     18.14 o
 -11   6   8       11.00        5.24     18.98 o
 -10   6   8        3.85      -14.66     17.39 o
  -9   6   8        0.99        6.33     17.34 o
  -8   6   8      243.69      237.79     22.27 o
  -7   6   8       49.30       17.27     17.17 o
  -6   6   8      423.27      374.61     20.52 o
  -5   6   8       18.25       16.04     11.12 o
  -4   6   8        0.53       -8.27     10.47 o
  -3   6   8        0.92      -10.72     10.72 o
  -2   6   8       13.87       15.86     12.19 o
  -1   6   8       59.40       40.39     20.36 o
   0   6   8        6.08        7.62     12.41 o
   1   6   8      136.30      146.88     15.27 o
   2   6   8      256.02      304.49     61.58 o
   3   6   8       62.68       77.68     39.45 o
   4   6   8      131.83      215.42    119.82 o
   5   6   8       13.64       -0.73     12.14 o
   6   6   8        2.52       -5.26     11.51 o
   7   6   8        7.33       -7.42     14.18 o
   8   6   8       23.64      -14.41     14.41 o
   9   6   8       20.28       26.12     13.06 o
  10   6   8       10.29       14.18     13.89 o
  11   6   8        0.40        2.33     13.45 o
  12   6   8        0.63       -7.95     14.30 o
  13   6   8        5.95        0.91     13.55 o
 -11   7   8        2.19       41.19     19.13 o
 -10   7   8        2.95        1.88     18.62 o
  -9   7   8        1.00       -5.61     18.27 o
  -8   7   8        5.91      -12.33     16.39 o
  -7   7   8       10.22       30.08     23.47 o
  -6   7   8        4.10      -14.83     16.70 o
  -5   7   8      128.44      137.43     14.53 o
  -4   7   8        0.26       -9.17     10.66 o
  -3   7   8      123.93      134.10     14.75 o
  -2   7   8      200.78      205.96     16.08 o
  -1   7   8       82.84       81.24     16.73 o
   0   7   8      171.39      194.48     41.33 o
   1   7   8        3.26      -17.29     17.29 o
   2   7   8        0.03       13.02     28.82 o
   3   7   8        3.91       17.34     37.73 o
   4   7   8       36.32       21.13     90.92 o
   5   7   8       78.51       85.88     25.59 o
   6   7   8      116.34       92.38     19.68 o
   7   7   8        3.63        2.08     17.61 o
   8   7   8       78.84       70.65     20.55 o
   9   7   8        0.03      -26.68     26.68 o
  10   7   8        0.53      -16.45     16.45 o
  11   7   8        6.12      -18.27     18.27 o
  -8   8   8       11.26        7.09     18.48 o
  -7   8   8       96.16       60.38     20.75 o
  -6   8   8        5.25      -12.62     18.12 o
  -5   8   8        2.01        4.79     38.93 o
  -4   8   8        0.61       29.02     24.79 o
  -3   8   8       26.60       25.15     13.72 o
  -2   8   8        0.13       -9.80     13.37 o
  -1   8   8       21.41       12.36     26.86 o
   0   8   8       11.00       -9.75     20.45 o
   1   8   8       77.70       57.25     84.16 o
   2   8   8        5.81        5.62     24.24 o
   3   8   8       46.05       43.81     26.63 o
   4   8   8        2.58      -22.20     22.20 o
   5   8   8        0.86        3.43     24.44 o
   6   8   8        3.03       40.62     25.24 o
   7   8   8        2.75       50.52     27.83 o
   8   8   8       12.56       30.74     25.64 o
  -1   9   8        1.17      -17.38     21.28 o
   0   9   8        0.98        5.81     29.64 o
   1   9   8       10.03       13.14     24.29 o
   2   9   8        0.09      -22.40     22.40 o
   3   9   8        3.04       33.40     26.23 o
 -17   1   9        2.20      -12.79     18.87 o
 -16   1   9        0.76       24.15     15.63 o
 -15   1   9       75.83       94.64     16.78 o
 -14   1   9       33.59       28.58     11.29 o
 -13   1   9       45.01       55.18     12.67 o
 -12   1   9      146.75      134.27     11.30 o
 -11   1   9      161.27      175.00     11.59 o
 -10   1   9      140.71      135.97     10.30 o
  -9   1   9       53.87       67.68      8.64 o
  -8   1   9       51.03       69.46      7.53 o
  -7   1   9        6.61       17.87      6.11 o
  -6   1   9     1089.75     1095.31     20.18 o
  -5   1   9       44.34       46.89      5.71 o
  -4   1   9        9.59       13.00      4.67 o
  -3   1   9        6.70       14.95      4.18 o
  -2   1   9       88.52      112.56      7.06 o
  -1   1   9     1675.25     1556.29     36.45 o
   0   1   9      149.33      161.21      6.60 o
   1   1   9       13.95       15.67      4.10 o
   2   1   9        0.26        2.11      3.62 o
   3   1   9     1713.34     1539.51     21.03 o
   4   1   9        4.42       -4.77      4.77 o
   5   1   9       42.51       45.07      4.98 o
   6   1   9        0.47       -0.36      3.82 o
   7   1   9       47.24       30.20      4.07 o
   8   1   9        5.24        3.47      8.02 o
   9   1   9       15.16       30.08      9.19 o
  10   1   9      142.16      160.07     11.87 o
  11   1   9      327.60      346.70     15.72 o
  12   1   9       19.31       10.55     15.31 o
  13   1   9       54.48       57.23     16.80 o
  14   1   9       16.95       27.63     16.15 o
  15   1   9        8.03       14.07     28.47 o
  16   1   9       17.92        9.79     16.34 o
  17   1   9        8.25       22.19     17.59 o
 -17   2   9        6.29        9.16     15.84 o
 -16   2   9        0.39      -12.73     14.41 o
 -15   2   9       12.28        1.35     25.31 o
 -14   2   9       14.00      -20.28     21.40 o
 -13   2   9        6.66      -14.00     14.00 o
 -12   2   9       24.82       27.58     16.84 o
 -11   2   9       43.98       25.66     11.83 o
 -10   2   9       93.88      108.81     12.73 o
  -9   2   9      439.13      425.29     17.28 o
  -8   2   9        0.06       -6.94      6.94 o
  -7   2   9      112.77      129.28      8.27 o
  -6   2   9       50.99       53.48      5.84 o
  -5   2   9        1.42       -1.66      4.40 o
  -4   2   9      788.03      667.94     16.99 o
  -3   2   9      214.27      201.24      9.94 o
  -2   2   9      191.37      218.45     10.13 o
  -1   2   9       46.85       57.00      4.66 o
   0   2   9      905.42      881.31     16.48 o
   1   2   9      272.73      236.05      8.39 o
   2   2   9       60.93       65.43      5.65 o
   3   2   9     2159.12     2205.95     32.03 o
   4   2   9      115.92       87.27      6.50 o
   5   2   9      380.09      433.25     11.07 o
   6   2   9      597.47      640.45     13.69 o
   7   2   9      133.35      148.37     10.04 o
   8   2   9        2.90        4.20      9.29 o
   9   2   9       12.53       16.27     10.22 o
  10   2   9        0.21      -10.44     10.44 o
  11   2   9        1.41       -8.45     11.98 o
  12   2   9        8.71       -5.81     16.34 o
  13   2   9       13.55        6.25     15.91 o
  14   2   9       89.29      115.82     18.15 o
  15   2   9        0.52      -12.13     15.71 o
  16   2   9        2.26      -11.93     16.31 o
 -16   3   9       12.32      -10.42     15.30 o
 -15   3   9        0.76      -23.64     23.64 o
 -14   3   9       10.59       -5.05     15.77 o
 -13   3   9      148.09      132.26     28.68 o
 -12   3   9      145.32      166.10     21.86 o
 -11   3   9        1.57       -0.54     14.26 o
 -10   3   9        7.43        0.81     15.92 o
  -9   3   9      516.25      463.50     23.93 o
  -8   3   9        4.07       -4.54      9.72 o
  -7   3   9      344.49      327.81     13.13 o
  -6   3   9       12.99       -1.66      7.43 o
  -5   3   9      185.35      211.10     11.12 o
  -4   3   9     6379.85     6328.87    108.73 o
  -3   3   9      874.35      868.19     21.29 o
  -2   3   9     2321.23     2330.01     44.37 o
  -1   3   9       62.95       66.14      4.63 o
   0   3   9      292.79      289.26     10.56 o
   1   3   9        6.50       12.21      6.37 o
   2   3   9      434.80      441.38     14.11 o
   3   3   9     2273.89     2201.96     32.90 o
   4   3   9     4060.15     4193.45     57.68 o
   5   3   9      299.62      296.72     15.47 o
   6   3   9        4.46       -2.12      8.72 o
   7   3   9       35.81       34.61     11.71 o
   8   3   9       76.07      103.65     12.08 o
   9   3   9      323.84      320.09     43.15 o
  10   3   9      123.50      111.53     14.71 o
  11   3   9      122.43      104.89     14.31 o
  12   3   9        5.60      -11.77     11.77 o
  13   3   9        5.34       25.68     13.83 o
  14   3   9        4.69       13.81     14.75 o
  15   3   9        6.21       -7.63     16.20 o
  16   3   9        0.60       21.18     29.12 o
 -16   4   9        1.42      -16.33     23.84 o
 -15   4   9        0.88       -6.96     17.87 o
 -14   4   9        1.52        3.51     17.76 o
 -13   4   9       15.14       22.02     19.51 o
 -12   4   9       15.91       28.85     16.82 o
 -11   4   9      188.77      194.24     21.54 o
 -10   4   9       14.18       31.91     15.97 o
  -9   4   9      574.33      537.20     26.70 o
  -8   4   9       81.84       95.61     11.05 o
  -7   4   9       48.97       48.25     14.51 o
  -6   4   9        4.96       13.12     12.87 o
  -5   4   9       32.95       41.19      9.93 o
  -4   4   9      427.03      436.99     23.02 o
  -3   4   9      135.72      146.11     11.31 o
  -2   4   9       14.18        0.60      8.33 o
  -1   4   9      224.10      275.28     14.26 o
   0   4   9      100.20      135.36      8.01 o
   1   4   9       13.20       10.97      6.58 o
   2   4   9       86.35       93.74      8.39 o
   3   4   9      170.64      167.09     10.85 o
   4   4   9      106.24      119.99     11.70 o
   5   4   9      510.32      488.84     16.80 o
   6   4   9      273.08      292.23     14.57 o
   7   4   9       72.31       50.12     11.41 o
   8   4   9       93.72      101.30     12.92 o
   9   4   9       28.71        2.84     13.02 o
  10   4   9       23.60       33.74     12.79 o
  11   4   9        0.06       -5.52     12.62 o
  12   4   9        0.56       -0.11     12.62 o
  13   4   9       28.75       38.71     14.38 o
  14   4   9        3.31       -7.55     14.29 o
  15   4   9        0.20       22.77     15.56 o
 -14   5   9        0.67      -13.76     17.09 o
 -13   5   9        1.29      -17.73     17.73 o
 -12   5   9        0.25      -17.87     18.79 o
 -11   5   9       10.46        7.85     16.15 o
 -10   5   9        2.86       18.93     20.66 o
  -9   5   9       93.04      109.44     24.87 o
  -8   5   9        0.44       -1.38      9.50 o
  -7   5   9      136.22      141.86     12.22 o
  -6   5   9        1.32       -9.61      9.61 o
  -5   5   9      219.89      232.05     14.61 o
  -4   5   9       15.56       18.15     10.66 o
  -3   5   9      416.09      379.73     17.47 o
  -2   5   9        8.25       -2.18     12.13 o
  -1   5   9       37.57       30.24     10.55 o
   0   5   9        0.02       -6.04      9.95 o
   1   5   9        6.28       15.66     15.41 o
   2   5   9        7.59       13.40     10.69 o
   3   5   9      268.83      300.53     18.29 o
   4   5   9        0.17      -11.22     11.22 o
   5   5   9      249.07      275.95     23.82 o
   6   5   9       80.54       78.38     21.55 o
   7   5   9       14.29       15.25     10.81 o
   8   5   9       12.44       16.73     10.96 o
   9   5   9       95.32       78.75     14.12 o
  10   5   9       84.34       84.27     14.30 o
  11   5   9       12.18       -0.92     13.60 o
  12   5   9        5.29       18.52     13.73 o
  13   5   9        0.02        6.98     13.88 o
  14   5   9       13.17       -3.40     13.75 o
 -13   6   9       34.18       39.26     33.40 o
 -12   6   9        4.56      -16.89     16.89 o
 -11   6   9       44.30       18.31     17.85 o
 -10   6   9        1.72       -6.71     26.78 o
  -9   6   9      136.04      149.68     20.80 o
  -8   6   9      333.98      318.69     24.58 o
  -7   6   9      211.26      213.64     16.23 o
  -6   6   9      100.92      104.95     11.06 o
  -5   6   9       27.03       27.69     10.67 o
  -4   6   9        1.45        2.53     11.30 o
  -3   6   9       39.58       56.91     11.90 o
  -2   6   9        0.75       -5.61     11.01 o
  -1   6   9       13.38       28.24     12.71 o
   0   6   9      648.57      590.97     22.59 o
   1   6   9      128.08      131.20     20.92 o
   2   6   9      187.50      220.48     44.84 o
   3   6   9      136.84      211.49     69.16 o
   4   6   9       26.78       11.46     18.40 o
   5   6   9        1.57       11.85     32.95 o
   6   6   9       89.07       60.29     37.49 o
   7   6   9        0.02       -1.01     12.46 o
   8   6   9        8.12        8.06     13.19 o
   9   6   9        1.68        1.92     18.23 o
  10   6   9       12.51        1.63     13.91 o
  11   6   9        0.00        2.00     13.51 o
  12   6   9       10.14       13.86     13.99 o
 -11   7   9        0.09        6.33     18.14 o
 -10   7   9        3.10        7.52     17.61 o
  -9   7   9        0.85       -9.07     18.02 o
  -8   7   9       11.65       24.16     21.93 o
  -7   7   9        0.09       -8.75     15.97 o
  -6   7   9       69.06       72.57     19.13 o
  -5   7   9       23.11        3.04     11.08 o
  -4   7   9      120.38      105.03     13.38 o
  -3   7   9        9.67       -8.31     11.23 o
  -2   7   9      175.76      153.34     16.19 o
  -1   7   9      124.69       59.85     21.92 o
   0   7   9        8.51      -10.82     15.34 o
   1   7   9       95.59       88.58     47.57 o
   2   7   9      221.47      288.69    114.58 o
   3   7   9        0.01       -1.94     23.35 o
   4   7   9       42.63       61.43     88.66 o
   5   7   9       21.82       29.11     52.64 o
   6   7   9       18.69       30.07     24.09 o
   7   7   9        3.79      -20.71     23.49 o
   8   7   9       22.69       -5.56     17.56 o
   9   7   9        2.27        2.85     29.62 o
  10   7   9        9.95       29.38     31.41 o
  -8   8   9        0.41      -16.56     16.56 o
  -7   8   9        0.52      -10.21     18.91 o
  -6   8   9        8.87        8.50     17.16 o
  -5   8   9        5.60       11.75     17.47 o
  -4   8   9        5.74      -13.09     23.79 o
  -3   8   9       29.27       20.58     18.27 o
  -2   8   9       22.79       -3.32     17.41 o
  -1   8   9        6.08       -6.31     18.71 o
   0   8   9        1.43      -19.48     19.48 o
   1   8   9        6.57        3.29     22.69 o
   2   8   9       11.19       10.76     24.04 o
   3   8   9       65.59       23.25     25.39 o
   4   8   9        1.56       -8.36     22.05 o
   5   8   9       15.18       40.42     24.64 o
   6   8   9        0.09       -4.13     23.10 o
   7   8   9        0.07       75.16     29.07 o
  -2   9   9       65.06       76.91     25.49 o
  -1   9   9        2.94      -23.25     23.25 o
   0   9   9        2.32       32.71     34.62 o
   1   9   9        0.00      -17.87     23.35 o
 -15   0  10        8.74       50.63     15.19 o
 -14   0  10       58.25       32.08     20.49 o
 -13   0  10        9.14       -8.06      8.06 o
 -12   0  10      205.47      234.40     27.74 o
 -11   0  10       15.21       15.39     11.52 o
 -10   0  10      127.32       98.58     13.74 o
  -9   0  10       35.16       43.03     22.65 o
  -8   0  10       39.40       38.67     12.30 o
  -7   0  10      263.81      268.03     14.62 o
  -6   0  10      797.88      713.48     28.76 o
  -5   0  10     1179.76     1344.93     33.36 o
  -4   0  10      159.20      133.67     14.04 o
  -3   0  10     5125.63     5421.46    159.25 o
  -2   0  10     1365.21     1268.03     31.38 o
  -1   0  10      892.99      795.25     21.83 o
   0   0  10     1315.04     1448.80     28.12 o
   1   0  10      103.26       81.05      6.77 o
   2   0  10     2237.41     1803.75     33.95 o
   3   0  10        5.59       -3.12      3.12 o
   4   0  10     2176.80     2108.41     48.57 o
   5   0  10      657.35      531.19     15.25 o
   6   0  10        2.22        7.02      7.01 o
   7   0  10       27.65       43.45      8.55 o
   8   0  10      332.22      298.27     13.30 o
   9   0  10      358.03      345.35     22.11 o
  10   0  10        5.57        8.96     21.16 o
  11   0  10        8.94        9.41     20.61 o
  12   0  10        1.88       16.38     21.40 o
  13   0  10       14.30        7.72     19.36 o
  14   0  10        1.26        4.18     19.06 o
  15   0  10        2.15      -11.35     19.36 o
  16   0  10       30.37       27.38     22.70 o
 -17   1  10       29.85       48.19     16.04 o
 -16   1  10        6.36       14.57     15.13 o
 -15   1  10        0.71      -13.33     13.33 o
 -14   1  10        0.86       -2.64     11.29 o
 -13   1  10       27.65       27.35     10.54 o
 -12   1  10       33.15       47.04     11.59 o
 -11   1  10      141.69      132.78     11.09 o
 -10   1  10       43.42       47.58      8.78 o
  -9   1  10       84.01       92.86      9.13 o
  -8   1  10      397.71      348.80     12.33 o
  -7   1  10      449.91      474.02     13.01 o
  -6   1  10        2.44       -3.22      5.55 o
  -5   1  10      241.45      242.83      8.96 o
  -4   1  10     1393.99     1368.55     23.42 o
  -3   1  10      284.73      281.36     12.16 o
  -2   1  10      122.82       97.66      7.28 o
  -1   1  10        2.38       -2.03      5.40 o
   0   1  10      299.22      266.89      8.52 o
   1   1  10     1721.06     1713.39     25.16 o
   2   1  10      110.21       83.24      9.71 o
   3   1  10     2041.47     1786.60     24.16 o
   4   1  10      816.81      920.28     14.76 o
   5   1  10      123.45      184.84      7.04 o
   6   1  10       27.99       24.51      4.60 o
   7   1  10        1.65        2.28      3.70 o
   8   1  10       48.17       66.76      9.94 o
   9   1  10        0.00       -2.28      9.29 o
  10   1  10      202.06      235.95     13.65 o
  11   1  10       57.02       58.56     13.20 o
  12   1  10       20.66        9.99     14.25 o
  13   1  10        7.01       21.80     14.46 o
  14   1  10       19.87       11.39     16.45 o
  15   1  10       14.20       10.79     15.93 o
  16   1  10        9.49        8.08     17.41 o
 -17   2  10        0.56        8.88     26.38 o
 -16   2  10        0.39       10.32     30.96 o
 -15   2  10        0.14      -11.35     45.37 o
 -14   2  10       11.31       -7.76     14.68 o
 -13   2  10        8.29       -2.69     14.71 o
 -12   2  10      255.89      244.16     15.47 o
 -11   2  10      606.52      591.57     22.55 o
 -10   2  10      186.58      174.12     14.36 o
  -9   2  10       25.24       -0.27      9.93 o
  -8   2  10      147.95      145.16     12.04 o
  -7   2  10      221.14      217.33     12.27 o
  -6   2  10      261.58      261.91      9.03 o
  -5   2  10      910.80      926.94     40.11 o
  -4   2  10      411.60      412.43     20.61 o
  -3   2  10      244.62      228.06     10.63 o
  -2   2  10        6.86        3.28      6.40 o
  -1   2  10        0.00        8.08      5.01 o
   0   2  10      718.94      720.82     14.67 o
   1   2  10        8.13       12.73      5.37 o
   2   2  10      946.77      947.50     16.91 o
   3   2  10     1026.27      955.56     17.10 o
   4   2  10     1141.84     1144.13     20.52 o
   5   2  10      463.49      469.53     11.88 o
   6   2  10      136.78      127.45      7.79 o
   7   2  10       35.73       47.50      9.49 o
   8   2  10        5.27        2.06      9.52 o
   9   2  10      201.70      183.44     13.11 o
  10   2  10       13.45        6.67     10.51 o
  11   2  10       75.22       56.62      7.10 o
  12   2  10       36.71       35.79      7.70 o
  13   2  10        0.23       -2.20     14.65 o
  14   2  10       72.02       97.90     19.19 o
  15   2  10       25.42       31.91     17.06 o
  16   2  10       10.95        7.30     18.39 o
 -16   3  10        0.19      -16.10     22.60 o
 -15   3  10        9.91       -5.48     16.73 o
 -14   3  10        1.71      -13.27     29.27 o
 -13   3  10        3.15       13.82     16.32 o
 -12   3  10      109.38       83.02     16.93 o
 -11   3  10        0.08      -11.13     11.13 o
 -10   3  10        3.74        9.51     11.90 o
  -9   3  10       32.32        7.33     12.18 o
  -8   3  10       37.09       41.87     11.13 o
  -7   3  10      151.60      145.61     10.74 o
  -6   3  10      138.65      141.91     10.12 o
  -5   3  10      433.44      500.28     16.28 o
  -4   3  10        0.27       10.02      8.07 o
  -3   3  10      207.56      213.15     11.43 o
  -2   3  10       37.35       39.78      7.96 o
  -1   3  10      369.47      332.33     12.85 o
   0   3  10       67.47       96.43      8.34 o
   1   3  10      268.26      293.66      9.90 o
   2   3  10       14.73       17.22      6.25 o
   3   3  10      544.98      578.42     13.46 o
   4   3  10      918.63      897.13     17.87 o
   5   3  10       74.09      101.64     14.61 o
   6   3  10       22.54       17.20      9.53 o
   7   3  10       22.15       28.80     10.48 o
   8   3  10       70.56       73.69     17.12 o
   9   3  10       22.31       11.85     11.06 o
  10   3  10       73.43       91.00     12.57 o
  11   3  10       59.01       71.94     11.82 o
  12   3  10        0.32      -15.32     17.53 o
  13   3  10       23.79       29.18     11.75 o
  14   3  10        4.75        4.05     15.61 o
  15   3  10        0.15       -7.10     15.33 o
 -15   4  10       18.45        9.28     17.39 o
 -14   4  10        1.65        3.19     16.24 o
 -13   4  10       16.57       16.84     18.34 o
 -12   4  10       11.81       -6.01     19.41 o
 -11   4  10       50.40       71.65     23.94 o
 -10   4  10       14.25       22.98     22.05 o
  -9   4  10      199.05      194.31     13.44 o
  -8   4  10      217.81      218.82     13.03 o
  -7   4  10       22.55       12.53     10.02 o
  -6   4  10       65.52       54.21     10.13 o
  -5   4  10      316.86      288.08     14.75 o
  -4   4  10        0.10        4.87     11.55 o
  -3   4  10       20.74       22.36      9.28 o
  -2   4  10       38.62       47.89      9.82 o
  -1   4  10        5.21        4.98      8.75 o
   0   4  10       80.56       65.78      9.75 o
   1   4  10      172.39      201.77      9.69 o
   2   4  10      224.58      231.48     10.88 o
   3   4  10       13.67        6.40      7.60 o
   4   4  10      114.37      115.03     11.84 o
   5   4  10       11.97       17.85     10.29 o
   6   4  10       13.66       11.39     10.32 o
   7   4  10       28.31       19.81     11.09 o
   8   4  10       28.67       13.81     16.43 o
   9   4  10      209.68      207.42     14.78 o
  10   4  10       70.96       82.87     12.54 o
  11   4  10        2.81        4.18     17.83 o
  12   4  10        6.85       -2.32     11.42 o
  13   4  10        1.78        4.14     17.37 o
  14   4  10        6.16       29.29     17.37 o
  15   4  10        8.16       17.19     19.34 o
 -14   5  10       10.12       13.98     18.31 o
 -13   5  10        0.21      -12.88     18.16 o
 -12   5  10       43.85       74.80     20.97 o
 -11   5  10        7.84        8.80     16.74 o
 -10   5  10       19.05       35.60     16.80 o
  -9   5  10        1.60      -11.00     11.00 o
  -8   5  10        0.33       10.42      9.53 o
  -7   5  10        2.77       22.16     11.62 o
  -6   5  10       89.59       99.09     16.45 o
  -5   5  10       30.29       38.91     11.83 o
  -4   5  10       60.71       56.91     11.77 o
  -3   5  10       64.09       67.38     11.96 o
  -2   5  10      511.83      417.78     17.50 o
  -1   5  10       65.58       77.06     11.67 o
   0   5  10        1.77        0.15     10.96 o
   1   5  10        5.60        2.26     10.17 o
   2   5  10      139.20      151.39     13.46 o
   3   5  10       11.94       24.76     26.56 o
   4   5  10       51.04       65.52     12.65 o
   5   5  10       39.64       26.69     12.30 o
   6   5  10        7.17       18.58     13.33 o
   7   5  10       26.36       27.00     13.06 o
   8   5  10       87.69       92.44     12.58 o
   9   5  10        6.76       10.50     11.07 o
  10   5  10        0.05        1.42     11.71 o
  11   5  10        6.18        7.14     11.59 o
  12   5  10       33.17       37.97     13.40 o
  13   5  10       12.85       25.30     18.05 o
 -13   6  10        6.94       -8.66     18.76 o
 -12   6  10        0.00      -12.47     37.36 o
 -11   6  10       19.18       39.51     19.48 o
 -10   6  10       11.77       -5.88     17.18 o
  -9   6  10        2.25        6.10     29.67 o
  -8   6  10        8.94       19.57     17.78 o
  -7   6  10       10.22       13.93     11.96 o
  -6   6  10       12.96       16.02      9.62 o
  -5   6  10       21.37       24.12     10.78 o
  -4   6  10       57.14       57.20     11.56 o
  -3   6  10      405.69      379.57     18.68 o
  -2   6  10       53.54       56.92     12.42 o
  -1   6  10      175.74      154.69     18.65 o
   0   6  10       17.01       22.09     12.71 o
   1   6  10        5.47       20.91     16.81 o
   2   6  10       59.47       52.23     19.37 o
   3   6  10      197.11      253.60     44.54 o
   4   6  10       35.22       33.00     25.79 o
   5   6  10      541.09      568.54    177.73 o
   6   6  10       91.91      153.06     46.90 o
   7   6  10        0.01      -13.70     20.68 o
   8   6  10        1.50       -9.17     13.48 o
   9   6  10      128.19      127.59     35.05 o
  10   6  10       26.82        8.41     12.24 o
  11   6  10        0.13       -1.95     12.87 o
  12   6  10       18.52       25.87     15.52 o
 -11   7  10        5.69      -16.29     21.85 o
 -10   7  10        0.16      -12.95     17.62 o
  -9   7  10       28.74        8.72     19.57 o
  -8   7  10        0.05       -7.63     16.38 o
  -7   7  10       16.88       35.85     18.77 o
  -6   7  10       50.37       72.48     19.02 o
  -5   7  10       56.04       47.15     12.79 o
  -4   7  10       18.88       15.56     18.78 o
  -3   7  10        1.24        2.77     11.33 o
  -2   7  10        8.29       -6.46     11.31 o
  -1   7  10       20.83       14.44     10.82 o
   0   7  10       77.93       92.20     19.35 o
   1   7  10       74.76       68.58     19.12 o
   2   7  10       27.55       32.20     20.45 o
   3   7  10       28.75       -3.45     33.82 o
   4   7  10      121.77      150.68     64.60 o
   5   7  10        0.54      -21.71     21.71 o
   6   7  10        0.01        5.30     24.56 o
   7   7  10        9.02      -19.81     21.85 o
   8   7  10       20.06       19.81     23.84 o
   9   7  10        2.13       25.49     24.04 o
  10   7  10        0.52       29.62     25.34 o
  -8   8  10        2.21      -11.55     25.49 o
  -7   8  10        9.52       19.70     17.87 o
  -6   8  10        3.26       -3.06     18.35 o
  -5   8  10        0.03        7.91     26.36 o
  -4   8  10        0.33      -24.64     24.64 o
  -3   8  10        5.22      -12.89     12.89 o
  -2   8  10        3.44      -13.97     13.97 o
  -1   8  10        3.52       12.42     17.23 o
   0   8  10       15.30       25.06     21.58 o
   1   8  10       30.28       14.91     26.83 o
   2   8  10        0.36      -16.81     22.34 o
   3   8  10        0.02      -21.83     38.88 o
   4   8  10        3.56        6.12     22.85 o
   5   8  10        0.77       39.37     25.14 o
   6   8  10        1.72        8.66     25.88 o
   7   8  10       18.76       54.16     26.08 o
 -17   1  11        2.08       -7.64     14.31 o
 -16   1  11        2.26      -10.46     29.19 o
 -15   1  11        3.57      -14.15     14.15 o
 -14   1  11       27.35       35.57     11.90 o
 -13   1  11        1.31      -11.86     12.48 o
 -12   1  11       47.96       72.84     12.06 o
 -11   1  11      145.27      137.66     13.39 o
 -10   1  11      137.03      144.03     10.74 o
  -9   1  11      393.85      388.74     13.96 o
  -8   1  11        7.75       13.35      7.28 o
  -7   1  11        1.22        2.36      6.24 o
  -6   1  11        0.05       -5.06      5.06 o
  -5   1  11     1681.63     1645.65     31.74 o
  -4   1  11       75.00       82.66      6.47 o
  -3   1  11      988.09     1076.72     23.56 o
  -2   1  11      560.48      620.50     16.02 o
  -1   1  11      865.34      888.05     20.19 o
   0   1  11      174.47      167.83      7.56 o
   1   1  11      410.10      379.79      9.65 o
   2   1  11      409.09      393.04     10.01 o
   3   1  11     3457.09     3463.24     43.35 o
   4   1  11      495.95      479.01     10.36 o
   5   1  11      256.44      267.11      8.31 o
   6   1  11       11.06       -2.06      5.00 o
   7   1  11      131.03      127.02      8.64 o
   8   1  11      174.25      167.52     11.23 o
   9   1  11       55.70       51.28     10.55 o
  10   1  11        1.89       19.77     10.93 o
  11   1  11      165.89      221.34     20.04 o
  12   1  11        0.38        3.33     16.77 o
  13   1  11        8.46       22.19     15.13 o
  14   1  11       50.18       49.39     20.34 o
  15   1  11        7.73       12.68     15.81 o
  16   1  11       13.14       47.93     18.22 o
 -16   2  11       10.07       13.62     15.49 o
 -15   2  11        0.39      -14.90     14.90 o
 -14   2  11       11.38       -3.81     15.24 o
 -13   2  11       17.10       15.23     11.54 o
 -12   2  11       20.20       24.98     11.05 o
 -11   2  11      129.56      125.81     13.87 o
 -10   2  11       22.66       29.34     12.00 o
  -9   2  11      187.75      215.34     15.29 o
  -8   2  11        1.98       -4.28      9.13 o
  -7   2  11       51.68       64.88     10.99 o
  -6   2  11      117.90      129.11      9.79 o
  -5   2  11      460.41      433.26     15.00 o
  -4   2  11       50.22       60.68      8.49 o
  -3   2  11      127.66      135.14      9.67 o
  -2   2  11      250.72      245.59     13.00 o
  -1   2  11      151.93      169.67      9.64 o
   0   2  11        3.87       -4.96      5.10 o
   1   2  11      382.31      374.94     12.46 o
   2   2  11      474.05      459.84     11.29 o
   3   2  11     1740.93     1706.98     26.58 o
   4   2  11      145.12      163.34      8.76 o
   5   2  11      892.07      881.09     17.27 o
   6   2  11       97.70      112.48     10.34 o
   7   2  11      268.60      287.97     13.88 o
   8   2  11      226.28      246.74     18.95 o
   9   2  11      245.43      290.79     15.00 o
  10   2  11        8.10       21.15     10.60 o
  11   2  11       29.86       34.32      9.55 o
  12   2  11        0.62       -4.48      8.28 o
  13   2  11        0.05      -13.44     14.74 o
  14   2  11       13.45       40.66     17.85 o
  15   2  11        2.41       -1.14     33.67 o
  16   2  11       10.65       28.82     17.68 o
 -16   3  11        7.67        4.72     16.27 o
 -15   3  11       11.87       27.36     17.40 o
 -14   3  11        3.64       -8.60     14.97 o
 -13   3  11        9.70        2.64     15.17 o
 -12   3  11       66.77       62.46     19.79 o
 -11   3  11      275.31      333.33     17.76 o
 -10   3  11      116.40      123.66     14.58 o
  -9   3  11      416.42      437.75     19.38 o
  -8   3  11        4.29        7.43     11.06 o
  -7   3  11      268.45      275.59     13.06 o
  -6   3  11      193.40      200.89     15.88 o
  -5   3  11      295.01      314.83     14.40 o
  -4   3  11     1185.99     1220.79     27.86 o
  -3   3  11        2.02        0.13      7.59 o
  -2   3  11        5.03       10.81      7.50 o
  -1   3  11      718.43      746.59     19.79 o
   0   3  11      236.93      212.06      9.97 o
   1   3  11      549.31      541.27     13.76 o
   2   3  11       58.37       62.19      8.63 o
   3   3  11      315.83      296.85     10.37 o
   4   3  11      810.73      758.22     16.22 o
   5   3  11       60.02       51.60     11.34 o
   6   3  11      306.74      354.80     15.13 o
   7   3  11       18.09       14.18     10.75 o
   8   3  11       55.12       35.30     12.00 o
   9   3  11       57.88       39.27     11.67 o
  10   3  11       12.91        4.49     10.30 o
  11   3  11       38.42       31.92     10.96 o
  12   3  11       18.66        8.46     11.57 o
  13   3  11        0.16       24.90     11.68 o
  14   3  11        0.03       -8.15     15.58 o
  15   3  11        0.26       -4.01     16.30 o
 -15   4  11        7.22       -2.57     17.09 o
 -14   4  11        2.24       12.83     17.43 o
 -13   4  11        3.72      -17.33     33.62 o
 -12   4  11       19.93       -2.98     24.22 o
 -11   4  11        2.54       -3.60     15.87 o
 -10   4  11       32.27       47.94     12.15 o
  -9   4  11      332.71      344.58     16.84 o
  -8   4  11        7.27       13.43     10.15 o
  -7   4  11      334.46      351.66     15.25 o
  -6   4  11       89.51       77.17     11.57 o
  -5   4  11        4.80       11.87     10.42 o
  -4   4  11       14.46       24.81      9.51 o
  -3   4  11       42.37       48.78     10.57 o
  -2   4  11      171.44      165.08     16.37 o
  -1   4  11      190.34      209.72     13.21 o
   0   4  11       21.32       11.91      9.39 o
   1   4  11      343.95      354.05     15.99 o
   2   4  11        1.55       -8.00      9.03 o
   3   4  11        9.68       10.79      8.89 o
   4   4  11      118.18      111.82     16.82 o
   5   4  11      207.81      253.18     14.20 o
   6   4  11        0.49      -10.35     10.35 o
   7   4  11        0.61      -11.09     11.09 o
   8   4  11      233.35      217.38     15.01 o
   9   4  11       18.90       22.33     11.33 o
  10   4  11       52.25       34.89     11.38 o
  11   4  11        0.92       -3.10     11.02 o
  12   4  11       26.98       27.88     11.94 o
  13   4  11       34.33       48.95     12.33 o
  14   4  11       17.67       58.98     17.51 o
 -14   5  11        0.13       -0.12     17.56 o
 -13   5  11       16.68       -6.02     17.61 o
 -12   5  11        3.36      -11.36     26.56 o
 -11   5  11       13.78       51.67     18.70 o
 -10   5  11        0.57       -3.79     16.89 o
  -9   5  11       51.87       34.00     12.97 o
  -8   5  11       11.37        9.80     10.49 o
  -7   5  11       70.66       83.01     11.32 o
  -6   5  11       17.39       13.80     11.71 o
  -5   5  11       84.03       84.66     12.15 o
  -4   5  11       71.23       63.64     12.26 o
  -3   5  11       29.31       41.22     12.10 o
  -2   5  11      524.64      487.16     23.65 o
  -1   5  11        0.08       -6.47     10.05 o
   0   5  11        0.18        2.57     11.56 o
   1   5  11       44.37       45.92     11.73 o
   2   5  11      455.95      487.08     27.34 o
   3   5  11        9.52       12.02     16.81 o
   4   5  11      313.26      336.59     33.97 o
   5   5  11       12.08       -7.62     22.23 o
   6   5  11       39.57        3.63     11.70 o
   7   5  11       58.73       66.65     11.91 o
   8   5  11        5.88       -5.41     18.84 o
   9   5  11       20.24       22.52     11.99 o
  10   5  11       23.64        7.38     11.97 o
  11   5  11       26.13       24.35     13.08 o
  12   5  11        2.44      -10.14     12.58 o
  13   5  11        5.89       12.05     23.52 o
 -12   6  11       27.93       16.08     31.53 o
 -11   6  11        3.97       -2.32     18.16 o
 -10   6  11       26.60       17.61     22.03 o
  -9   6  11        0.23       -2.77     16.92 o
  -8   6  11       26.98       22.08     17.21 o
  -7   6  11        0.35       -2.76      9.66 o
  -6   6  11        0.03        0.57      9.45 o
  -5   6  11      142.18      133.59     13.62 o
  -4   6  11      272.16      260.84     15.99 o
  -3   6  11        2.06      -10.48     10.48 o
  -2   6  11       14.27       10.54     11.02 o
  -1   6  11        0.46       -2.30     14.52 o
   0   6  11      441.14      429.83     24.49 o
   1   6  11      111.57      130.47     19.60 o
   2   6  11        0.01       10.76     16.23 o
   3   6  11       23.69       29.26     19.47 o
   4   6  11       20.32       15.89     17.93 o
   5   6  11      574.32      657.70    182.57 o
   6   6  11        8.95       -3.16     19.90 o
   7   6  11      202.29      189.97     72.67 o
   8   6  11        0.08      -23.78     34.72 o
   9   6  11        0.21        9.17     22.10 o
  10   6  11        9.15       12.08     23.28 o
  11   6  11        0.21        0.28     13.59 o
 -10   7  11        2.74      -25.06     25.06 o
  -9   7  11        0.00      -17.17     17.17 o
  -8   7  11        0.42       -0.21     16.51 o
  -7   7  11       17.74       36.41     18.58 o
  -6   7  11       28.42       29.61     13.10 o
  -5   7  11       20.13        8.21     16.67 o
  -4   7  11       13.66       -0.47     12.16 o
  -3   7  11       17.83        3.93     12.11 o
  -2   7  11       31.55       56.90     13.97 o
  -1   7  11        4.09        5.15     16.23 o
   0   7  11        0.72      -10.36     16.10 o
   1   7  11      210.04      217.08     39.89 o
   2   7  11        8.73       -3.78     38.78 o
   3   7  11       60.77      116.46     57.72 o
   4   7  11        0.08      -14.59     45.47 o
   5   7  11        3.30       -4.03     24.89 o
   6   7  11        0.84       29.68     72.97 o
   7   7  11       28.44       29.50     43.38 o
   8   7  11        9.26       -4.94     43.80 o
   9   7  11        0.08       -7.96     38.25 o
  -7   8  11       24.94       38.31     18.94 o
  -6   8  11        6.03       -7.21     20.66 o
  -5   8  11        0.36       44.55     25.29 o
  -4   8  11        0.60       -9.96     12.51 o
  -3   8  11        0.06       -9.22     12.87 o
  -2   8  11       13.94       26.89     17.32 o
  -1   8  11       36.86       50.32     19.54 o
   0   8  11        7.78        5.78     19.25 o
   1   8  11        0.73        9.97     37.23 o
   2   8  11        3.84       21.35     21.29 o
   3   8  11        6.76      -21.39     41.49 o
   4   8  11       10.36      -21.84     21.84 o
   5   8  11        2.61        6.67     23.69 o
   6   8  11        5.05       18.07     27.08 o
 -16   0  12        1.08       -1.64     22.50 o
 -15   0  12      102.82      129.49     27.23 o
 -14   0  12       51.79       67.65     21.90 o
 -13   0  12        2.14        7.17     20.41 o
 -12   0  12        0.00      -12.48     12.48 o
 -11   0  12        4.06       11.96     13.26 o
 -10   0  12      175.13      202.14     16.55 o
  -9   0  12        6.33       -3.58     10.97 o
  -8   0  12        2.36       13.64     10.82 o
  -7   0  12       12.80       17.55     10.59 o
  -6   0  12       41.28       39.71     13.59 o
  -5   0  12      674.24      630.38     22.94 o
  -4   0  12      474.54      492.68     26.52 o
  -3   0  12        9.75        0.30     11.50 o
  -2   0  12        0.08        7.51      9.16 o
  -1   0  12     1445.73     1263.81     34.46 o
   0   0  12        1.91       26.66      8.44 o
   1   0  12       68.64       64.76      7.75 o
   2   0  12      839.65      835.20     19.83 o
   3   0  12      553.98      455.13     31.20 o
   4   0  12     1579.38     1417.09     52.90 o
   5   0  12       12.81       13.10      8.05 o
   6   0  12       78.34       67.48      9.54 o
   7   0  12       57.00       50.65      9.56 o
   8   0  12      413.56      351.31     15.47 o
   9   0  12       93.62      169.92     25.69 o
  10   0  12      243.25      164.84     28.34 o
  11   0  12        0.23      -18.72     18.72 o
  12   0  12       30.51       39.03     23.25 o
  13   0  12       12.96       36.24     21.35 o
  14   0  12       12.83       25.14     24.74 o
  15   0  12       23.14       -2.74     21.80 o
  16   0  12        6.93       -1.89     24.44 o
 -16   1  12       23.59       19.66     25.24 o
 -15   1  12        0.95      -11.10     14.33 o
 -14   1  12        3.60       -6.65     11.82 o
 -13   1  12       34.13       33.01     11.62 o
 -12   1  12        4.85       -3.86     10.88 o
 -11   1  12        0.88        0.00     11.04 o
 -10   1  12      130.75      138.58     13.49 o
  -9   1  12        0.79       -8.96      8.96 o
  -8   1  12      143.23      144.17     15.54 o
  -7   1  12      106.86      116.31      9.53 o
  -6   1  12       58.87       57.73     11.40 o
  -5   1  12      224.19      245.98     10.52 o
  -4   1  12       86.18       90.24      6.90 o
  -3   1  12      475.94      427.08     13.86 o
  -2   1  12      966.12      961.59     21.81 o
  -1   1  12      862.79      932.36     21.35 o
   0   1  12     1060.58     1057.08     19.85 o
   1   1  12      134.28      121.70      6.87 o
   2   1  12      151.55      127.45      7.99 o
   3   1  12      338.21      328.40      8.98 o
   4   1  12      602.29      657.25     12.80 o
   5   1  12      122.09      120.33      7.03 o
   6   1  12        2.64        4.20      5.80 o
   7   1  12       71.03       28.56     11.45 o
   8   1  12       97.06      101.76     10.91 o
   9   1  12       84.14       82.71     11.14 o
  10   1  12        0.11       -9.97      9.97 o
  11   1  12       76.86       95.66     17.94 o
  12   1  12        1.02        3.68     15.14 o
  13   1  12       35.18       55.79     16.98 o
  14   1  12        8.51       -1.16     16.33 o
  15   1  12       24.07       17.84     17.19 o
  16   1  12        0.03        8.92     17.83 o
 -16   2  12        1.86       -9.96     15.35 o
 -15   2  12        1.40      -15.33     15.33 o
 -14   2  12       28.75       10.17     15.60 o
 -13   2  12       14.45       19.19     12.76 o
 -12   2  12        6.31       19.26     11.11 o
 -11   2  12       64.83       56.84     12.07 o
 -10   2  12      162.46      171.68     15.24 o
  -9   2  12       13.16        3.80     10.66 o
  -8   2  12      145.24      151.01     12.76 o
  -7   2  12        0.00       -9.45      9.45 o
  -6   2  12      266.51      271.67     11.78 o
  -5   2  12       11.76       10.23      8.02 o
  -4   2  12      101.84      105.35      9.47 o
  -3   2  12      959.14      923.93     22.42 o
  -2   2  12        0.12       13.77      9.43 o
  -1   2  12        6.73       14.05      7.11 o
   0   2  12      618.78      630.78     14.19 o
   1   2  12      463.33      387.24     13.15 o
   2   2  12       97.21      118.01      7.37 o
   3   2  12      514.98      494.48     12.54 o
   4   2  12       12.77       14.09      6.62 o
   5   2  12        2.00        0.18      6.72 o
   6   2  12      232.71      289.80     15.48 o
   7   2  12        9.80        7.25      9.69 o
   8   2  12        0.01       -8.71     13.92 o
   9   2  12      568.60      597.80     19.99 o
  10   2  12      212.79      207.25     17.53 o
  11   2  12       22.40       20.46      6.79 o
  12   2  12       44.97       36.77     16.93 o
  13   2  12       76.47      102.75     27.46 o
  14   2  12       15.15       22.52     16.47 o
  15   2  12        0.75       16.08     16.64 o
 -16   3  12        0.00       -9.35     17.16 o
 -15   3  12        0.04      -14.21     15.57 o
 -14   3  12        9.92        1.22     32.73 o
 -13   3  12        1.65       -6.95     14.88 o
 -12   3  12       53.58       55.68     12.71 o
 -11   3  12        5.32       -5.53     11.06 o
 -10   3  12      217.30      209.94     22.63 o
  -9   3  12       46.12       52.51     13.55 o
  -8   3  12       35.63       27.18     11.79 o
  -7   3  12       36.02       35.47     10.03 o
  -6   3  12      324.78      311.67     17.20 o
  -5   3  12      333.68      314.58     19.80 o
  -4   3  12      235.76      279.49     18.92 o
  -3   3  12       41.39       47.68      9.52 o
  -2   3  12      212.64      219.52     12.57 o
  -1   3  12       22.68       24.53      8.62 o
   0   3  12       56.50       51.74      7.92 o
   1   3  12       58.55       62.92      7.29 o
   2   3  12      143.30      158.03      9.02 o
   3   3  12        2.82        1.35      6.61 o
   4   3  12      782.84      780.99     17.09 o
   5   3  12      551.98      519.06     16.94 o
   6   3  12      194.19      199.87     13.10 o
   7   3  12       13.64       14.26     10.87 o
   8   3  12        7.58        7.32     10.70 o
   9   3  12       30.83       29.24     11.29 o
  10   3  12        4.75        3.04     11.16 o
  11   3  12       10.47        9.90     10.82 o
  12   3  12        0.07       -3.55     10.85 o
  13   3  12        0.01       -4.61     10.83 o
  14   3  12       10.64       11.82     16.84 o
  15   3  12        4.54        3.11     17.47 o
 -15   4  12        3.41        0.45     16.94 o
 -14   4  12        4.21        3.62     17.56 o
 -13   4  12        8.13       -4.66     17.59 o
 -12   4  12       12.92       20.14     16.85 o
 -11   4  12       28.95        8.95     16.40 o
 -10   4  12        5.81      -10.97     11.79 o
  -9   4  12        8.67       -9.74      9.74 o
  -8   4  12       33.46       28.21     15.80 o
  -7   4  12        1.35        1.41     10.64 o
  -6   4  12      121.61      133.38     13.23 o
  -5   4  12      602.29      592.41     20.47 o
  -4   4  12       18.24       23.86      9.98 o
  -3   4  12      234.57      271.03     15.40 o
  -2   4  12      240.36      218.41     13.70 o
  -1   4  12        6.88       21.87     10.79 o
   0   4  12        9.41       14.69     13.50 o
   1   4  12      156.30      149.55     13.05 o
   2   4  12       11.73       12.78     10.15 o
   3   4  12      212.47      225.22     19.60 o
   4   4  12      654.55      607.01     20.57 o
   5   4  12      222.28      254.68     14.76 o
   6   4  12        2.56        6.40     11.08 o
   7   4  12       49.06       44.85     11.67 o
   8   4  12      354.33      371.87     20.97 o
   9   4  12       10.18        1.93     10.78 o
  10   4  12        4.06      -10.99     10.99 o
  11   4  12        0.27       -6.30     10.99 o
  12   4  12        3.51        0.79     11.26 o
  13   4  12        2.03        4.71     11.74 o
  14   4  12        0.03        6.67     12.11 o
 -14   5  12        7.54       -0.15     25.64 o
 -13   5  12        0.68      -16.87     16.87 o
 -12   5  12       11.87       -8.01     16.89 o
 -11   5  12       31.69       14.27     18.42 o
 -10   5  12      216.03      228.24     23.83 o
  -9   5  12        6.27       13.11     10.10 o
  -8   5  12       10.89       -8.39      9.43 o
  -7   5  12      196.06      163.46     12.70 o
  -6   5  12      272.75      303.92     16.75 o
  -5   5  12      399.29      391.85     24.90 o
  -4   5  12        3.51       13.46     12.18 o
  -3   5  12       12.45        9.83     11.67 o
  -2   5  12       29.16       26.33     14.66 o
  -1   5  12      754.17      630.24     33.98 o
   0   5  12        5.44       18.78     11.71 o
   1   5  12      395.20      395.74     18.68 o
   2   5  12      129.35      133.35     24.72 o
   3   5  12       17.72       22.31     16.99 o
   4   5  12      151.95      168.35     21.39 o
   5   5  12        7.80       -3.54     16.32 o
   6   5  12        0.34       -6.60     17.21 o
   7   5  12       14.97       11.25     10.78 o
   8   5  12        9.51        6.44     11.25 o
   9   5  12        7.27       -5.28     11.41 o
  10   5  12        0.10       -9.21     12.29 o
  11   5  12        1.09       -9.15     12.38 o
  12   5  12        0.18        2.71     12.59 o
  13   5  12        3.66       -2.54     12.91 o
 -12   6  12        0.24      -17.83     17.83 o
 -11   6  12        1.42        2.04     19.27 o
 -10   6  12       16.15        1.51     43.03 o
  -9   6  12        9.90       23.86     16.68 o
  -8   6  12       18.38       -4.26     11.83 o
  -7   6  12        1.20       -2.26     10.37 o
  -6   6  12       80.15       73.42     12.24 o
  -5   6  12       41.29       28.30     11.86 o
  -4   6  12      102.07       86.92     12.79 o
  -3   6  12      152.48      156.15     14.36 o
  -2   6  12        4.82      -10.55     16.47 o
  -1   6  12       62.85       40.14     14.96 o
   0   6  12        1.47        9.59     14.72 o
   1   6  12      269.02      303.16     32.05 o
   2   6  12       94.03       97.69     17.74 o
   3   6  12        2.75        9.79     16.37 o
   4   6  12       58.11       57.27     19.54 o
   5   6  12       88.56      116.82     41.74 o
   6   6  12        4.61      -19.45     25.98 o
   7   6  12        0.43       -7.04     27.80 o
   8   6  12       10.46        4.91     21.79 o
   9   6  12        0.01        5.57     22.02 o
  10   6  12        0.08       -4.89     16.20 o
  11   6  12        1.05      -11.60     16.74 o
 -10   7  12        0.06       -5.09     18.28 o
  -9   7  12       15.01       19.63     18.22 o
  -8   7  12       67.09       35.76     20.06 o
  -7   7  12       10.03       15.23     18.02 o
  -6   7  12       18.07        0.10     12.61 o
  -5   7  12       11.09       18.10     12.09 o
  -4   7  12       74.71       68.14     13.89 o
  -3   7  12       21.51       14.93     12.49 o
  -2   7  12       33.10       45.76     12.86 o
  -1   7  12       10.36       -1.67     15.78 o
   0   7  12       31.31       11.83     17.03 o
   1   7  12        1.54       -8.75     17.43 o
   2   7  12        3.24      -15.38     19.64 o
   3   7  12       19.47       29.84     46.19 o
   4   7  12       26.70       71.15     50.48 o
   5   7  12        1.81       19.56     24.15 o
   6   7  12       23.54       17.32     34.12 o
   7   7  12       17.00      -12.92     22.15 o
   8   7  12        3.42       -1.22     35.17 o
   9   7  12        1.97       13.05     46.54 o
  -6   8  12        1.87       -3.10     23.84 o
  -5   8  12       28.66       57.05     26.58 o
  -4   8  12        0.04      -12.51     12.51 o
  -3   8  12        3.35      -14.03     14.03 o
  -2   8  12        8.13       -3.47     16.79 o
  -1   8  12       15.15       30.55     25.31 o
   0   8  12        0.08      -16.62     16.62 o
   1   8  12        0.94       10.85     22.18 o
   2   8  12        6.30      -18.63     21.73 o
   3   8  12       17.28       13.98     41.49 o
   4   8  12       14.59      -17.10     53.93 o
   5   8  12        7.18        5.74    104.06 o
 -16   1  13        0.30      -17.47     23.05 o
 -15   1  13        0.66        7.65     23.64 o
 -14   1  13        0.15      -11.08     11.08 o
 -13   1  13        0.44       -0.33     12.24 o
 -12   1  13      264.77      264.45     30.58 o
 -11   1  13      173.06      167.89     36.21 o
 -10   1  13      206.98      209.06     18.99 o
  -9   1  13       14.13        3.62      6.67 o
  -8   1  13      223.60      221.43     20.00 o
  -7   1  13       91.95       55.64     12.66 o
  -6   1  13      235.97      237.20     41.79 o
  -5   1  13       63.44       78.42      7.99 o
  -4   1  13      324.98      365.48     14.21 o
  -3   1  13        5.44       13.81      7.17 o
  -2   1  13       35.77       19.73      7.33 o
  -1   1  13       13.41       22.03     12.22 o
   0   1  13       93.84      111.92      8.25 o
   1   1  13      813.96      825.19     15.76 o
   2   1  13      216.01      246.21     11.69 o
   3   1  13      131.59      145.70      7.05 o
   4   1  13        3.25       -1.68      5.45 o
   5   1  13        0.03       -5.82      5.82 o
   6   1  13      222.51      241.20     10.72 o
   7   1  13        1.76        0.69      5.83 o
   8   1  13       66.23       82.17     12.60 o
   9   1  13      355.68      344.80     15.34 o
  10   1  13        5.43       -4.46     11.12 o
  11   1  13      158.35      151.64     17.47 o
  12   1  13        0.32        8.26     13.78 o
  13   1  13        4.18       -6.34     18.27 o
  14   1  13        6.42       10.28     16.93 o
  15   1  13        0.01       20.70     15.62 o
 -16   2  13        2.67       18.50     24.69 o
 -15   2  13        0.41        0.22     14.79 o
 -14   2  13       27.88       33.70     31.98 o
 -13   2  13        3.88        7.67     11.17 o
 -12   2  13        0.02      -10.82     10.82 o
 -11   2  13       25.30       20.50     11.68 o
 -10   2  13       15.46       -0.69     11.71 o
  -9   2  13       71.52       99.99     18.08 o
  -8   2  13        0.62       18.71     11.28 o
  -7   2  13       36.54       41.62     10.70 o
  -6   2  13       28.54       25.64      9.98 o
  -5   2  13       36.86       32.39      9.55 o
  -4   2  13       42.63       42.04      8.99 o
  -3   2  13      192.43      217.93     11.89 o
  -2   2  13        2.52        6.61      7.87 o
  -1   2  13       12.63        8.52      7.49 o
   0   2  13       77.37       92.46      7.59 o
   1   2  13      122.50      139.18      9.73 o
   2   2  13       87.65      110.73      7.49 o
   3   2  13      156.84      199.91      9.32 o
   4   2  13       14.24       18.65      7.23 o
   5   2  13       35.19       14.13      7.74 o
   6   2  13        0.01       -0.48      9.01 o
   7   2  13       43.60       25.53     10.29 o
   8   2  13       39.15       37.61     11.39 o
   9   2  13        5.03       11.57     11.02 o
  10   2  13        4.73        8.13      9.79 o
  11   2  13        3.25       10.62     12.80 o
  12   2  13       12.24       10.91     24.22 o
  13   2  13       39.64       51.05     19.49 o
  14   2  13        0.00       -7.82     16.13 o
  15   2  13        0.05       -0.05     17.11 o
 -15   3  13        0.21       13.23     16.52 o
 -14   3  13        1.42      -24.14     24.14 o
 -13   3  13        0.08       28.84     15.95 o
 -12   3  13       12.24       10.03     11.78 o
 -11   3  13      177.54      215.09     15.80 o
 -10   3  13      330.52      362.06     18.20 o
  -9   3  13       51.45       52.59     13.26 o
  -8   3  13       10.25       21.10     11.71 o
  -7   3  13      607.52      605.90     18.56 o
  -6   3  13      205.75      215.49     13.97 o
  -5   3  13       73.73       92.47     14.92 o
  -4   3  13       85.23       80.07     10.98 o
  -3   3  13       21.47       26.82      9.84 o
  -2   3  13      172.68      165.79     12.44 o
  -1   3  13       93.74       87.98     11.93 o
   0   3  13      178.30      156.71     11.56 o
   1   3  13      343.28      316.26     16.77 o
   2   3  13      152.09      173.32     15.14 o
   3   3  13      310.16      317.44     12.92 o
   4   3  13        1.29       -6.00      9.02 o
   5   3  13      230.93      274.78     17.64 o
   6   3  13      149.62      152.93     12.81 o
   7   3  13       10.19        8.44     10.84 o
   8   3  13       30.74       10.93     12.51 o
   9   3  13       16.81       -3.64     10.53 o
  10   3  13       28.95       31.56     11.24 o
  11   3  13        2.24       13.63     11.36 o
  12   3  13        0.82        2.28     11.74 o
  13   3  13       32.44       55.04     29.17 o
  14   3  13       13.71       20.96     18.26 o
 -14   4  13        1.54      -22.11     26.26 o
 -13   4  13        7.64       -3.03     19.69 o
 -12   4  13        0.05      -25.56     35.86 o
 -11   4  13       50.74       49.59     18.43 o
 -10   4  13       61.72       75.74     13.93 o
  -9   4  13      265.33      301.51     14.89 o
  -8   4  13      264.15      287.31     14.25 o
  -7   4  13      131.17      148.08     12.45 o
  -6   4  13      895.45      795.99     35.16 o
  -5   4  13      193.24      185.42     14.35 o
  -4   4  13      396.52      353.49     17.03 o
  -3   4  13       13.79       11.93     11.47 o
  -2   4  13       55.30       39.19     10.90 o
  -1   4  13      377.76      373.86     17.41 o
   0   4  13        3.68       17.36      9.10 o
   1   4  13        5.76       -0.71      9.99 o
   2   4  13      466.69      456.92     18.51 o
   3   4  13       41.78       22.77     14.56 o
   4   4  13        4.75       19.90     16.08 o
   5   4  13      642.37      624.85     20.02 o
   6   4  13      401.18      415.79     20.99 o
   7   4  13      198.99      181.86     14.02 o
   8   4  13        1.70        7.92     10.78 o
   9   4  13       33.32       42.84     11.43 o
  10   4  13       34.00       36.96     12.14 o
  11   4  13        2.66       -1.83     11.53 o
  12   4  13        8.22      -11.16     11.16 o
  13   4  13        0.69        8.24     12.24 o
 -13   5  13        1.14      -17.50     17.50 o
 -12   5  13        4.17       -0.13     17.61 o
 -11   5  13       15.92       19.37     17.78 o
 -10   5  13       37.91       40.08     19.78 o
  -9   5  13       12.05        8.56     10.24 o
  -8   5  13        5.50       -0.23      9.81 o
  -7   5  13      116.10      129.14     11.94 o
  -6   5  13      452.21      467.14     19.40 o
  -5   5  13       91.12       93.76     15.18 o
  -4   5  13      250.14      289.19     17.37 o
  -3   5  13       88.48       59.83     12.36 o
  -2   5  13      198.36      241.45     16.85 o
  -1   5  13       92.51       90.04     12.76 o
   0   5  13       12.36        3.16     11.58 o
   1   5  13      289.74      309.88     34.44 o
   2   5  13      151.73      141.10     19.82 o
   3   5  13       21.82       11.48     35.04 o
   4   5  13       18.69        5.72     15.03 o
   5   5  13       49.61       54.10     16.81 o
   6   5  13       87.28       65.33     18.00 o
   7   5  13        6.72        5.14     13.41 o
   8   5  13       68.46       75.48     16.73 o
   9   5  13        0.44        3.87     12.06 o
  10   5  13        1.36        4.28     12.15 o
  11   5  13       12.51       25.40     12.72 o
  12   5  13        0.05       -3.48     12.12 o
 -11   6  13        5.43       -0.26     25.91 o
 -10   6  13       30.02       15.96     23.82 o
  -9   6  13       17.94       12.88     33.55 o
  -8   6  13        8.25       -4.98     12.47 o
  -7   6  13        0.61       -8.99     10.15 o
  -6   6  13        0.58      -10.54     10.54 o
  -5   6  13        0.33       12.78     10.69 o
  -4   6  13       31.23       29.80     12.05 o
  -3   6  13       20.22       27.26     14.61 o
  -2   6  13       20.32       49.78     12.42 o
  -1   6  13       39.90       44.52     15.12 o
   0   6  13       13.23       20.58     15.56 o
   1   6  13       14.75       -9.16     14.18 o
   2   6  13      222.21      192.98     21.06 o
   3   6  13       10.79       -6.52     15.67 o
   4   6  13       97.24       94.37     19.63 o
   5   6  13        1.28      -10.59     20.61 o
   6   6  13        2.36       -9.61     37.36 o
   7   6  13       76.78      117.67     24.43 o
   8   6  13        2.72       -8.52     21.23 o
   9   6  13        2.17      -16.61     21.99 o
  10   6  13        6.18       17.87     16.63 o
  11   6  13        0.15      -22.85     24.04 o
  -9   7  13        8.03        3.38     18.34 o
  -8   7  13        1.04       16.15     17.56 o
  -7   7  13       26.94       21.21     18.24 o
  -6   7  13       27.26       42.37     12.04 o
  -5   7  13       68.02       55.66     13.26 o
  -4   7  13       14.74       -2.37     12.28 o
  -3   7  13        7.92       -1.02     11.82 o
  -2   7  13        0.97      -13.44     13.44 o
  -1   7  13      124.43       91.60     25.14 o
   0   7  13       10.96      -10.90     16.35 o
   1   7  13       15.42       14.64     18.14 o
   2   7  13        0.06       25.06     25.34 o
   3   7  13        0.10      -19.23     19.23 o
   4   7  13       68.42       64.87     21.75 o
   5   7  13        1.28      -20.96     20.96 o
   6   7  13        3.47      -20.16     21.19 o
   7   7  13        1.38       35.66     30.54 o
   8   7  13        5.13      -24.20     26.78 o
  -5   8  13        3.14        2.31     33.82 o
  -4   8  13        7.02        3.56     13.58 o
  -3   8  13        4.63       -0.02     16.33 o
  -2   8  13        1.73      -16.69     16.69 o
  -1   8  13        0.63       -9.14     17.50 o
   0   8  13        7.15       -1.21     18.54 o
   1   8  13        0.24      -18.43     18.43 o
   2   8  13       17.72       20.03     22.85 o
   3   8  13        6.79       11.31     24.37 o
   4   8  13        0.53      -55.82     79.32 o
 -16   0  14        1.13        6.87     23.30 o
 -15   0  14        0.00       55.90     25.14 o
 -14   0  14       56.13       40.07     23.85 o
 -13   0  14       12.50       -0.15     20.71 o
 -12   0  14      148.86      117.95     22.80 o
 -11   0  14        4.42      -15.08     16.77 o
 -10   0  14      798.22      720.38     40.63 o
  -9   0  14      159.88      125.77     14.93 o
  -8   0  14        4.10        7.01     11.90 o
  -7   0  14        0.16       -9.22     18.59 o
  -6   0  14      647.57      657.39     34.40 o
  -5   0  14      565.45      476.25     28.16 o
  -4   0  14      223.56      224.67     20.17 o
  -3   0  14     2099.58     2262.90     74.74 o
  -2   0  14       47.87       28.30     10.24 o
  -1   0  14      251.04      291.19     16.10 o
   0   0  14      939.73      889.19     26.16 o
   1   0  14     1318.15     1481.15     31.22 o
   2   0  14      590.06      610.49     17.83 o
   3   0  14        9.50       16.50      8.73 o
   4   0  14      224.10      240.93     33.52 o
   5   0  14      629.98      622.57     27.82 o
   6   0  14      113.34      127.26     11.61 o
   7   0  14       39.07       40.76     10.57 o
   8   0  14      100.33       68.64     14.76 o
   9   0  14       86.26       59.29     23.80 o
  10   0  14        5.49       -8.56     20.11 o
  11   0  14       16.27       14.24     23.74 o
  12   0  14       78.61      115.15     24.99 o
  13   0  14       12.63       -2.69     21.21 o
  14   0  14        0.41      -23.20     23.84 o
  15   0  14       41.97       92.44     28.47 o
 -16   1  14        4.42      -16.33     21.60 o
 -15   1  14        4.58       53.51     17.30 o
 -14   1  14       47.06       55.22     31.98 o
 -13   1  14        4.57        6.78     14.91 o
 -12   1  14       22.45       27.26     22.05 o
 -11   1  14       28.62       39.04     28.98 o
 -10   1  14       15.61       18.73      9.37 o
  -9   1  14       33.57       23.31     13.79 o
  -8   1  14      167.13      182.55     13.15 o
  -7   1  14       29.79       43.64     10.09 o
  -6   1  14       87.97       93.01     10.68 o
  -5   1  14      120.62      165.04     25.62 o
  -4   1  14       27.21       33.47      9.19 o
  -3   1  14      311.65      296.55     13.09 o
  -2   1  14      327.09      294.73     14.28 o
  -1   1  14      285.38      283.39     12.61 o
   0   1  14      128.10      166.58      8.84 o
   1   1  14        0.25       -6.30      6.30 o
   2   1  14      225.71      263.11      9.82 o
   3   1  14        3.16        6.09      5.18 o
   4   1  14      678.87      654.95     13.67 o
   5   1  14      132.00      138.72      8.38 o
   6   1  14       89.56       87.03      7.88 o
   7   1  14      432.52      395.08     35.59 o
   8   1  14      113.72       78.10     19.22 o
   9   1  14       45.99       46.73     10.57 o
  10   1  14       46.51       25.06     16.30 o
  11   1  14       15.44       24.55     16.54 o
  12   1  14       19.61       12.35     15.15 o
  13   1  14        1.06       -7.09     15.04 o
  14   1  14        0.24       17.43     16.52 o
  15   1  14        0.57        8.67     19.64 o
 -15   2  14        0.45      -14.73     14.73 o
 -14   2  14       10.09       23.96     15.92 o
 -13   2  14       11.92       -0.31     11.62 o
 -12   2  14       39.28       54.64     12.56 o
 -11   2  14        0.36       -3.58     10.64 o
 -10   2  14       40.04       55.85     12.09 o
  -9   2  14       84.91       81.91     13.25 o
  -8   2  14      202.74      184.80     15.06 o
  -7   2  14      430.28      435.31     35.78 o
  -6   2  14        1.58       -5.60     10.06 o
  -5   2  14      342.82      356.70     15.07 o
  -4   2  14       52.72       60.53     16.16 o
  -3   2  14      336.79      301.62     13.99 o
  -2   2  14      510.56      467.89     19.04 o
  -1   2  14       72.88       81.92     10.15 o
   0   2  14      997.55     1057.02     21.19 o
   1   2  14      134.31      136.03      8.83 o
   2   2  14        1.82        3.93      7.26 o
   3   2  14      237.79      272.92     10.86 o
   4   2  14       64.96       54.66      8.21 o
   5   2  14      314.56      335.61     12.40 o
   6   2  14      282.19      282.09     15.59 o
   7   2  14       33.28       35.73     11.17 o
   8   2  14       26.02       20.69     11.08 o
   9   2  14        0.01       -4.36     10.29 o
  10   2  14        0.00       -4.48      9.04 o
  11   2  14       10.06        0.20      8.02 o
  12   2  14       10.72       37.05     17.84 o
  13   2  14        1.06       18.44     21.30 o
  14   2  14        0.76       -9.98     16.43 o
 -15   3  14        0.23      -16.39     16.39 o
 -14   3  14        3.70      -13.71     16.81 o
 -13   3  14       22.18        2.18     16.95 o
 -12   3  14       10.54        9.00     13.00 o
 -11   3  14       52.88       29.66     14.73 o
 -10   3  14       20.80       17.31     12.30 o
  -9   3  14       71.67       68.57     12.96 o
  -8   3  14       38.80       44.92     13.08 o
  -7   3  14       12.06       18.35     14.61 o
  -6   3  14       94.83      107.83     12.46 o
  -5   3  14      109.09      125.63     14.54 o
  -4   3  14       98.62      102.94     12.33 o
  -3   3  14      143.77      193.59     13.70 o
  -2   3  14      148.58      167.53     13.18 o
  -1   3  14        0.52       -2.29     10.10 o
   0   3  14       13.21       27.30     10.15 o
   1   3  14       18.77       12.37     10.13 o
   2   3  14        8.21       -9.31      9.31 o
   3   3  14       23.13       41.91      8.63 o
   4   3  14        9.29        6.78      9.82 o
   5   3  14        0.30        7.91     14.71 o
   6   3  14       42.37       45.72     11.74 o
   7   3  14        0.89      -10.88     10.88 o
   8   3  14       32.90       29.75     11.04 o
   9   3  14      137.92      145.07     12.98 o
  10   3  14        0.31       -3.79     10.76 o
  11   3  14       42.02       27.61     11.87 o
  12   3  14       14.50        3.53     11.07 o
  13   3  14        0.45      -10.98     15.83 o
  14   3  14        1.17       25.77     17.61 o
 -14   4  14        4.75       -8.48     16.22 o
 -13   4  14        0.70       -8.22     28.82 o
 -12   4  14        2.73       -2.18     22.23 o
 -11   4  14       27.97       26.08     13.02 o
 -10   4  14       35.86       46.88     13.00 o
  -9   4  14       37.35       45.91     12.37 o
  -8   4  14        4.75        0.67      9.52 o
  -7   4  14       52.10       54.53     11.04 o
  -6   4  14        1.27        3.10     11.31 o
  -5   4  14        8.60       -3.61     11.62 o
  -4   4  14      202.10      239.85     16.41 o
  -3   4  14        1.81      -10.74     10.74 o
  -2   4  14       51.44       65.61     12.29 o
  -1   4  14      215.50      218.18     15.25 o
   0   4  14      471.37      431.78     23.27 o
   1   4  14        1.21       -3.89     10.77 o
   2   4  14        0.02       -5.79     22.53 o
   3   4  14       80.52       52.41     15.83 o
   4   4  14      184.97      176.09     20.57 o
   5   4  14       15.57        2.42     13.85 o
   6   4  14      225.35      221.11     16.98 o
   7   4  14       78.01       89.80     12.14 o
   8   4  14        4.83        3.43     10.57 o
   9   4  14       19.57        2.73     11.40 o
  10   4  14        0.31       -1.38     10.91 o
  11   4  14       20.55       25.75     12.33 o
  12   4  14        9.04        8.04     12.07 o
  13   4  14        0.22      -10.76     11.78 o
 -13   5  14       22.25       13.23     19.10 o
 -12   5  14        3.06       15.43     29.09 o
 -11   5  14       17.62       29.66     30.61 o
 -10   5  14        1.51       33.10     17.43 o
  -9   5  14      141.93      184.01     14.26 o
  -8   5  14       54.38       37.12     10.98 o
  -7   5  14       10.99        7.23     14.52 o
  -6   5  14       11.64       17.45     10.98 o
  -5   5  14       87.62       95.31     12.38 o
  -4   5  14      341.72      354.45     20.44 o
  -3   5  14        0.61       -1.80     10.84 o
  -2   5  14        5.85       11.04     13.88 o
  -1   5  14       36.15       25.73     11.29 o
   0   5  14        0.24        9.24     12.28 o
   1   5  14        0.28        0.65     14.37 o
   2   5  14       82.27       43.83     23.82 o
   3   5  14        4.34       13.04     15.23 o
   4   5  14       30.59       24.84     15.67 o
   5   5  14      108.79      101.56     18.60 o
   6   5  14       19.44       19.54     17.15 o
   7   5  14       60.84       77.56     19.33 o
   8   5  14        8.16      -13.50     14.74 o
   9   5  14       16.77       18.09     22.09 o
  10   5  14        9.12       31.71     16.12 o
  11   5  14       15.38        1.42     17.76 o
  12   5  14       12.70       29.75     12.86 o
 -11   6  14        2.20      -17.07     17.07 o
 -10   6  14        0.23       13.80     19.13 o
  -9   6  14        2.03       -6.01     17.41 o
  -8   6  14        1.55        3.34     10.98 o
  -7   6  14       16.59        9.62     11.19 o
  -6   6  14       10.41        6.65     12.40 o
  -5   6  14       57.29       36.29     12.45 o
  -4   6  14        0.20      -11.37     11.37 o
  -3   6  14      112.75      104.83     13.97 o
  -2   6  14        0.02       -3.79     14.54 o
  -1   6  14        1.75       13.05     10.48 o
   0   6  14        0.06      -10.97     30.04 o
   1   6  14       62.54       52.27     17.46 o
   2   6  14       23.46       30.66     16.78 o
   3   6  14       10.85       -5.39     17.21 o
   4   6  14       22.25       24.59     17.88 o
   5   6  14        6.94        9.09     18.20 o
   6   6  14        0.02      -21.65     24.99 o
   7   6  14        0.84       13.90     27.78 o
   8   6  14        0.12        4.95     21.28 o
   9   6  14        0.00      -19.23     19.23 o
  10   6  14        0.54       21.57     17.14 o
  -8   7  14        1.31       -2.19     18.41 o
  -7   7  14       24.65       12.86     13.63 o
  -6   7  14        0.62       -9.53     11.87 o
  -5   7  14       21.64        0.38     12.30 o
  -4   7  14        7.66        7.63     12.74 o
  -3   7  14        8.65       -7.28     12.04 o
  -2   7  14       27.24       -0.78     14.40 o
  -1   7  14       46.50       29.55     16.88 o
   0   7  14       18.90       17.42     15.91 o
   1   7  14       13.68        1.20     17.43 o
   2   7  14        0.00       -9.79     17.22 o
   3   7  14        0.19      -27.23     31.38 o
   4   7  14       12.85        6.60     19.40 o
   5   7  14       46.51       75.29     22.89 o
   6   7  14       16.60       51.64     22.48 o
   7   7  14        8.99        8.59     24.47 o
  -4   8  14       28.09       -8.34     16.42 o
  -3   8  14       12.58      -13.52     15.79 o
  -2   8  14        2.90       20.51     17.51 o
  -1   8  14        2.65       -7.95     23.42 o
   0   8  14       46.22       30.35     24.69 o
   1   8  14        1.59      -38.35     39.17 o
   2   8  14       97.46      130.73     26.71 o
   3   8  14        1.20        7.56     24.28 o
 -15   1  15        2.90       27.20     19.94 o
 -14   1  15       17.07       27.19     17.27 o
 -13   1  15        5.42       -2.28     28.92 o
 -12   1  15        0.00       -5.61     18.42 o
 -11   1  15        7.44      -10.10     10.10 o
 -10   1  15       34.99       17.46     10.45 o
  -9   1  15       80.77      112.23     13.32 o
  -8   1  15      252.47      267.85     15.42 o
  -7   1  15        8.17       11.54     11.78 o
  -6   1  15       20.32       19.05      9.71 o
  -5   1  15      108.65      135.13     32.04 o
  -4   1  15      113.78      133.39     11.56 o
  -3   1  15       41.89       49.70      9.70 o
  -2   1  15       78.02       80.59      9.61 o
  -1   1  15      131.31      107.11     10.07 o
   0   1  15       14.85       10.42      7.45 o
   1   1  15      188.02      206.42     10.27 o
   2   1  15        9.99       12.81      6.19 o
   3   1  15      461.20      472.36     13.62 o
   4   1  15        9.17        7.90      6.81 o
   5   1  15      226.31      276.23     10.10 o
   6   1  15       59.55       72.97      8.63 o
   7   1  15        0.68       -5.93      5.93 o
   8   1  15       18.80        4.54      7.40 o
   9   1  15       57.22       38.73     10.31 o
  10   1  15       22.17       38.06     20.26 o
  11   1  15        0.15        9.43     14.77 o
  12   1  15        5.35       12.82     15.84 o
  13   1  15       17.23       17.13     16.51 o
  14   1  15        1.85       12.91     16.15 o
 -15   2  15        7.85       44.50     25.64 o
 -14   2  15        7.47        1.13     12.74 o
 -13   2  15        0.14        4.50     11.78 o
 -12   2  15       58.75       85.45     17.48 o
 -11   2  15        3.20        0.58     11.16 o
 -10   2  15        8.56       -3.03     10.68 o
  -9   2  15        2.46       13.47     11.04 o
  -8   2  15       74.60       79.89     13.16 o
  -7   2  15       14.46        2.43     12.11 o
  -6   2  15      428.09      422.49     17.38 o
  -5   2  15      171.32      139.19     12.62 o
  -4   2  15       50.51       51.67     10.30 o
  -3   2  15      160.25      160.08     12.44 o
  -2   2  15      232.74      268.80     13.91 o
  -1   2  15      396.76      375.07     15.42 o
   0   2  15        0.74       12.07     10.31 o
   1   2  15        0.01        1.53      7.75 o
   2   2  15        2.92       -7.53      7.53 o
   3   2  15        2.89       -7.57      7.57 o
   4   2  15       11.81       10.31      8.24 o
   5   2  15       20.61       13.02     10.38 o
   6   2  15       26.87       35.29     10.87 o
   7   2  15       52.30       41.66     11.06 o
   8   2  15      114.97      143.19     12.74 o
   9   2  15       17.07       23.20     10.36 o
  10   2  15        2.31        2.94      9.13 o
  11   2  15       40.80       37.47     16.98 o
  12   2  15        9.90       16.87     16.04 o
  13   2  15       17.40       16.41     16.63 o
  14   2  15       16.55       22.26     17.08 o
 -14   3  15       22.02        6.63     15.83 o
 -13   3  15        1.15       -3.94     16.21 o
 -12   3  15        1.27       -3.77     12.03 o
 -11   3  15        3.78       11.15     11.73 o
 -10   3  15        2.47       -4.59     11.66 o
  -9   3  15       87.28       83.89     13.61 o
  -8   3  15       99.33      136.28     19.82 o
  -7   3  15      251.25      228.89     13.94 o
  -6   3  15        0.01       10.95     11.25 o
  -5   3  15      424.07      445.66     19.42 o
  -4   3  15        0.02        3.46     10.54 o
  -3   3  15      536.36      493.50     19.02 o
  -2   3  15      175.53      216.30     16.95 o
  -1   3  15       48.90       31.13     10.70 o
   0   3  15       76.36       61.40     10.99 o
   1   3  15       68.32       60.18     11.04 o
   2   3  15       15.26       42.59     10.77 o
   3   3  15       17.23        5.32      9.99 o
   4   3  15      716.09      687.11     23.44 o
   5   3  15      521.16      568.57     20.31 o
   6   3  15      812.91      760.73     32.79 o
   7   3  15       34.90       38.59     10.61 o
   8   3  15        9.87       -2.95     10.94 o
   9   3  15      203.18      212.71     16.18 o
  10   3  15      128.41      160.91     16.68 o
  11   3  15       12.13       10.39     11.56 o
  12   3  15        5.80      -12.07     12.90 o
  13   3  15        0.86       16.02     17.55 o
 -13   4  15        4.35       -8.30     20.68 o
 -12   4  15        1.40       -7.58     16.01 o
 -11   4  15       13.11       -5.93     14.82 o
 -10   4  15      126.40      129.05     15.81 o
  -9   4  15      134.75      140.91     14.97 o
  -8   4  15        2.26       -4.24      9.69 o
  -7   4  15      211.18      257.28     14.11 o
  -6   4  15     1025.63     1083.30     29.33 o
  -5   4  15        6.85       12.05     17.59 o
  -4   4  15      492.26      520.06     21.03 o
  -3   4  15        0.24        6.36     12.16 o
  -2   4  15       49.45       53.95     12.87 o
  -1   4  15      450.21      411.66     18.53 o
   0   4  15      578.59      608.11     38.32 o
   1   4  15      348.12      339.15     18.15 o
   2   4  15      416.46      406.09     18.27 o
   3   4  15      194.61      145.33     17.97 o
   4   4  15      154.21      174.38     20.34 o
   5   4  15      837.45      762.91     31.33 o
   6   4  15      526.42      491.90     22.31 o
   7   4  15      332.60      288.49     18.95 o
   8   4  15      211.66      203.02     22.49 o
   9   4  15        0.97       -4.37     10.91 o
  10   4  15        3.98       17.85     12.25 o
  11   4  15       34.09       41.70     12.17 o
  12   4  15       12.00       21.19     12.52 o
 -12   5  15        0.19        8.18     17.89 o
 -11   5  15        7.75       11.75     17.59 o
 -10   5  15       28.82       30.91     19.18 o
  -9   5  15       50.77       42.27     11.90 o
  -8   5  15       95.64      126.48     13.04 o
  -7   5  15      283.40      250.77     14.91 o
  -6   5  15        1.53       -9.16     13.06 o
  -5   5  15       45.78       33.65     12.00 o
  -4   5  15        7.90       15.72     11.59 o
  -3   5  15       65.53       82.06     16.13 o
  -2   5  15       67.42       40.55     14.66 o
  -1   5  15        0.76       -7.28     10.49 o
   0   5  15        1.06        5.19     10.64 o
   1   5  15       15.06        5.61     14.24 o
   2   5  15       16.10       29.23     14.87 o
   3   5  15      136.76      141.51     32.44 o
   4   5  15      106.73      101.14     24.74 o
   5   5  15        2.24       -7.38     15.03 o
   6   5  15       96.96       98.73     37.41 o
   7   5  15       61.44       74.83     35.99 o
   8   5  15       32.59       25.33     21.20 o
   9   5  15        1.07       -0.14     14.36 o
  10   5  15        0.48       -1.54     16.25 o
  11   5  15        0.88        6.92     16.10 o
 -10   6  15        1.07       12.06     18.11 o
  -9   6  15        7.22       -3.12     12.86 o
  -8   6  15       75.23       76.59     12.59 o
  -7   6  15        0.23        9.03     10.97 o
  -6   6  15        4.16      -11.50     11.50 o
  -5   6  15        5.76       13.69     12.07 o
  -4   6  15       19.51       11.00     12.26 o
  -3   6  15        9.77       11.43     11.29 o
  -2   6  15        0.53        9.51     11.24 o
  -1   6  15       73.80       47.62      9.60 o
   0   6  15       11.86        8.00     16.32 o
   1   6  15       20.79       15.39     15.98 o
   2   6  15       17.17       14.16     15.70 o
   3   6  15       17.63       -2.62     31.04 o
   4   6  15       13.85       19.68     17.51 o
   5   6  15        2.30      -16.19     17.79 o
   6   6  15       83.95       80.36     21.86 o
   7   6  15       16.28       -4.88     17.71 o
   8   6  15        2.08      -12.64     24.42 o
   9   6  15        1.07       -6.23     19.46 o
  -8   7  15        3.03      -10.63     18.42 o
  -7   7  15        3.34        4.59     14.04 o
  -6   7  15        1.69       -8.01     12.39 o
  -5   7  15       12.34       -9.81     12.33 o
  -4   7  15       17.80       19.23     13.29 o
  -3   7  15       20.26       12.19     13.53 o
  -2   7  15        3.81      -15.34     15.34 o
  -1   7  15        6.23        0.94     15.39 o
   0   7  15        5.21       -0.88     15.94 o
   1   7  15       13.47       19.33     16.64 o
   2   7  15        2.64        6.96     17.69 o
   3   7  15        2.28      -17.45     17.45 o
   4   7  15        0.00       10.64     20.22 o
   5   7  15       36.66       69.34     23.95 o
   6   7  15        2.42      -17.76     21.24 o
   7   7  15        2.97      -12.62     20.65 o
  -2   8  15        0.80      -15.33     22.85 o
  -1   8  15        0.02      -18.00     18.00 o
   0   8  15        0.00      -16.24     19.25 o
 -15   0  16       46.96       52.62     25.29 o
 -14   0  16       35.76       21.90     23.79 o
 -13   0  16        0.80       25.68     22.50 o
 -12   0  16        7.87      -15.98     20.01 o
 -11   0  16        8.34        4.63     19.56 o
 -10   0  16      236.88      219.02     27.04 o
  -9   0  16       37.75       -6.12     17.27 o
  -8   0  16        1.21       12.05     17.22 o
  -7   0  16      369.87      303.63     27.10 o
  -6   0  16        4.54       24.04     18.02 o
  -5   0  16       31.72       42.81     18.62 o
  -4   0  16      212.30      268.83     23.95 o
  -3   0  16        0.15      -14.04     14.04 o
  -2   0  16       98.00       95.94     18.72 o
  -1   0  16       35.19       32.63     14.11 o
   0   0  16      932.75      995.24     29.60 o
   1   0  16       77.43       93.33     11.23 o
   2   0  16      424.64      387.11     16.23 o
   3   0  16        1.84       -9.74      9.74 o
   4   0  16      172.06      147.13     24.83 o
   5   0  16       69.56       37.26     22.38 o
   6   0  16       58.59       52.00     11.54 o
   7   0  16       69.70       80.53     12.54 o
   8   0  16        0.40       -6.12     22.90 o
   9   0  16      122.42      153.99     27.03 o
  10   0  16       22.49       22.70     20.16 o
  11   0  16        0.28      -16.18     21.90 o
  12   0  16        0.64        0.75     21.60 o
  13   0  16        0.51       31.91     22.95 o
  14   0  16       17.91       55.95     26.88 o
 -15   1  16       35.03       58.14     16.44 o
 -14   1  16        3.85       -1.43     15.93 o
 -13   1  16       31.99       31.55     16.51 o
 -12   1  16        1.79      -13.89     13.89 o
 -11   1  16       47.12       17.61     13.70 o
 -10   1  16       59.49       60.47     11.35 o
  -9   1  16      207.45      192.74     14.11 o
  -8   1  16      219.37      235.48     14.73 o
  -7   1  16        1.85       -7.07     10.53 o
  -6   1  16       84.82       84.78     14.40 o
  -5   1  16       18.99       32.38     12.12 o
  -4   1  16       29.98       36.03      9.78 o
  -3   1  16       15.08        7.51      9.96 o
  -2   1  16       59.38       58.04      9.96 o
  -1   1  16       21.32       15.62     10.37 o
   0   1  16        6.20       -8.41      8.41 o
   1   1  16       21.76       38.87      8.62 o
   2   1  16      380.24      391.79     11.58 o
   3   1  16       10.68        3.85      5.62 o
   4   1  16       18.69       13.75      7.48 o
   5   1  16        0.11       -7.19      7.19 o
   6   1  16       37.21       48.18     11.25 o
   7   1  16       41.48       55.40     13.30 o
   8   1  16       82.36       91.00     13.89 o
   9   1  16       11.19       10.81     11.54 o
  10   1  16       59.24       53.07     17.24 o
  11   1  16       18.69       11.87     16.35 o
  12   1  16        1.35       -8.62     27.58 o
  13   1  16        0.02        7.04     15.72 o
  14   1  16        0.47       32.73     17.18 o
 -15   2  16        0.91        9.01     23.69 o
 -14   2  16       11.19       18.20     16.22 o
 -13   2  16       21.52       22.36     12.85 o
 -12   2  16       23.43        4.60     12.36 o
 -11   2  16      120.05      124.50     14.56 o
 -10   2  16      136.44      141.93     13.84 o
  -9   2  16       45.89       31.60     11.85 o
  -8   2  16      245.56      249.73     16.40 o
  -7   2  16       61.62       54.03     12.31 o
  -6   2  16        0.05       -2.52     11.56 o
  -5   2  16      143.05      144.45     15.92 o
  -4   2  16        1.62       -5.11     10.07 o
  -3   2  16        0.45        1.36      9.61 o
  -2   2  16      164.66      168.30     15.89 o
  -1   2  16       13.96       33.41     10.18 o
   0   2  16      321.62      336.96     15.97 o
   1   2  16       30.66       23.25     10.21 o
   2   2  16       43.90       43.66     10.44 o
   3   2  16        1.34       -1.35      8.76 o
   4   2  16      192.91      228.81     11.57 o
   5   2  16       56.17       61.70     11.41 o
   6   2  16        3.14      -10.88     10.88 o
   7   2  16      221.73      204.02     13.53 o
   8   2  16       17.22        8.32     10.16 o
   9   2  16       23.16       18.61     10.79 o
  10   2  16       51.56       36.23     16.43 o
  11   2  16       38.22       44.42     17.52 o
  12   2  16       59.53       68.48     19.45 o
  13   2  16       50.78       72.56     19.14 o
 -14   3  16        1.57       13.03     16.85 o
 -13   3  16        3.34        2.99     12.99 o
 -12   3  16       24.69       16.27     13.14 o
 -11   3  16        7.93       -0.82     11.65 o
 -10   3  16       23.91       17.51     12.20 o
  -9   3  16       21.31       -0.87     19.29 o
  -8   3  16        0.06        2.59     10.60 o
  -7   3  16       70.02       82.53     11.20 o
  -6   3  16        0.83        6.61     11.44 o
  -5   3  16      147.60      141.15     14.24 o
  -4   3  16        0.13      -11.00     11.00 o
  -3   3  16       43.51       60.27     16.64 o
  -2   3  16       22.27       34.88     11.65 o
  -1   3  16       52.90       47.15     11.90 o
   0   3  16        9.05       19.46     15.33 o
   1   3  16      173.50      213.37     18.59 o
   2   3  16      335.15      351.88     31.91 o
   3   3  16       36.44       31.31     11.64 o
   4   3  16      100.63       85.20     14.05 o
   5   3  16       61.45       45.07     13.62 o
   6   3  16        1.56       -0.50     10.36 o
   7   3  16        1.06        4.95     10.54 o
   8   3  16      118.55      142.71     13.29 o
   9   3  16       16.87       33.52     11.62 o
  10   3  16      108.57      123.31     13.28 o
  11   3  16       46.73       40.76     12.54 o
  12   3  16        0.98       -8.72     16.33 o
  13   3  16        2.39       -3.31     16.79 o
 -13   4  16        0.17      -15.70     17.54 o
 -12   4  16       22.33      -10.51     15.53 o
 -11   4  16       19.87       20.08     13.66 o
 -10   4  16        8.78       -8.54     12.83 o
  -9   4  16       11.86       16.39     12.56 o
  -8   4  16      137.77      159.03     12.76 o
  -7   4  16       61.01       54.14     10.54 o
  -6   4  16       28.45       25.75     11.82 o
  -5   4  16       24.41       20.38     11.08 o
  -4   4  16      141.55      132.01     13.99 o
  -3   4  16      401.38      393.60     18.31 o
  -2   4  16        1.50       12.63     11.77 o
  -1   4  16      109.62      130.41     14.52 o
   0   4  16       37.31       40.05     15.08 o
   1   4  16      286.11      285.10     22.49 o
   2   4  16      121.31      112.20     17.51 o
   3   4  16        7.14       -1.64     20.18 o
   4   4  16        1.33        8.80     15.32 o
   5   4  16       36.85       64.49     16.18 o
   6   4  16        7.72      -15.30     25.81 o
   7   4  16      148.85      155.21     17.15 o
   8   4  16        2.12       -4.64     19.95 o
   9   4  16        1.24       -8.24     13.46 o
  10   4  16        0.20        5.15     14.13 o
  11   4  16        6.90       -5.86     12.14 o
  12   4  16        0.90        1.30     12.35 o
 -12   5  16        5.82      -22.87     29.37 o
 -11   5  16        0.31       -7.17     17.20 o
 -10   5  16        5.79        4.89     13.47 o
  -9   5  16        3.96      -10.61     11.23 o
  -8   5  16       39.38       17.29     10.98 o
  -7   5  16      187.09      175.84     13.55 o
  -6   5  16        7.74        1.22     11.15 o
  -5   5  16       39.72       31.99     12.07 o
  -4   5  16       14.77       25.45     14.74 o
  -3   5  16      223.42      214.47     26.96 o
  -2   5  16        6.43        8.78     13.31 o
  -1   5  16        0.03      -10.76     10.92 o
   0   5  16      104.03      103.30     13.07 o
   1   5  16       16.26       -2.70     31.21 o
   2   5  16       31.27       48.82     15.18 o
   3   5  16      337.18      354.71     28.66 o
   4   5  16        0.06       -7.49     15.44 o
   5   5  16       14.49       15.22     15.59 o
   6   5  16       19.68       19.52     16.88 o
   7   5  16       44.97       41.00     17.72 o
   8   5  16        7.53       11.79     14.59 o
   9   5  16        2.10      -11.11     14.78 o
  10   5  16       10.24        6.22     14.81 o
 -10   6  16        0.13       -4.44     29.12 o
  -9   6  16       16.51        2.43     14.34 o
  -8   6  16        7.18       -1.41     10.84 o
  -7   6  16       15.88        8.94     11.14 o
  -6   6  16        2.75        4.65     12.04 o
  -5   6  16        0.73      -10.16     14.42 o
  -4   6  16        9.01       -4.13     21.27 o
  -3   6  16       11.52       19.36     12.33 o
  -2   6  16       17.35        0.90     19.78 o
  -1   6  16        7.42       -3.67     22.40 o
   0   6  16        2.22       -4.08     15.83 o
   1   6  16       10.89       -2.54     15.38 o
   2   6  16        2.81      -15.06     15.06 o
   3   6  16       17.79       17.12     17.44 o
   4   6  16       16.47        6.23     17.65 o
   5   6  16        0.02      -16.83     16.83 o
   6   6  16       12.96       -3.58     17.86 o
   7   6  16        7.16       -2.30     19.75 o
   8   6  16        1.14       -4.07     20.41 o
   9   6  16        1.91      -26.18     26.18 o
  -7   7  16        8.09        8.97     17.39 o
  -6   7  16        1.23      -12.30     12.30 o
  -5   7  16        2.18       -3.94     20.19 o
  -4   7  16        1.14       -0.27     14.52 o
  -3   7  16        0.02      -15.29     15.29 o
  -2   7  16        0.71       -9.71     15.86 o
  -1   7  16       15.63      -12.96     16.78 o
   0   7  16        0.54       -6.23     17.26 o
   1   7  16        3.30      -14.71     15.71 o
   2   7  16        3.43      -15.97     15.97 o
   3   7  16        0.36       16.59     18.50 o
   4   7  16        1.07      -21.08     21.08 o
   5   7  16        3.07      -10.11     20.48 o
   6   7  16        0.36        9.51     27.97 o
 -15   1  17        3.17       17.83     16.75 o
 -14   1  17        6.99        4.90     20.71 o
 -13   1  17       11.17       10.82     22.18 o
 -12   1  17       11.84       -2.26     14.44 o
 -11   1  17        6.90       -0.66     14.36 o
 -10   1  17        1.00       -6.82     11.98 o
  -9   1  17       64.28       68.47     17.25 o
  -8   1  17        1.93       14.93     14.43 o
  -7   1  17        0.02       -2.48     10.63 o
  -6   1  17       20.59       12.53     12.84 o
  -5   1  17       27.50       13.04     12.70 o
  -4   1  17        6.80       15.94     11.71 o
  -3   1  17       22.84       10.36      9.98 o
  -2   1  17      229.48      235.63     13.72 o
  -1   1  17       86.48      104.51     11.22 o
   0   1  17       38.80       29.43     15.46 o
   1   1  17      127.44      153.02     10.79 o
   2   1  17       18.97       33.82      9.30 o
   3   1  17      144.86      165.65     10.25 o
   4   1  17       17.59       23.80      7.86 o
   5   1  17       70.03       79.46      9.37 o
   6   1  17      119.54      110.99     12.16 o
   7   1  17      165.62      176.71     16.40 o
   8   1  17       80.77       78.34     12.87 o
   9   1  17       21.05       44.72     16.95 o
  10   1  17        2.26       38.40     17.47 o
  11   1  17        2.28        9.26     16.41 o
  12   1  17        0.59       -8.63     17.50 o
  13   1  17        0.91       21.99     16.80 o
 -14   2  17        9.51       19.01     18.07 o
 -13   2  17        4.06       13.47     15.23 o
 -12   2  17        0.83        5.18     14.75 o
 -11   2  17       14.31       -2.24     11.99 o
 -10   2  17      105.76      120.59     14.11 o
  -9   2  17      143.28      154.66     14.79 o
  -8   2  17        7.79        6.81     11.19 o
  -7   2  17       73.92       72.76     13.09 o
  -6   2  17       19.49        3.36     10.58 o
  -5   2  17      138.38      147.46     14.19 o
  -4   2  17       59.06       39.37     11.77 o
  -3   2  17       29.15       15.54     10.90 o
  -2   2  17       10.32       -2.82     10.71 o
  -1   2  17       19.61       24.72     12.82 o
   0   2  17      197.92      210.96     14.63 o
   1   2  17        0.68        7.31     10.47 o
   2   2  17        9.06        7.07      5.12 o
   3   2  17      206.25      239.77     13.60 o
   4   2  17       38.80       11.26      9.34 o
   5   2  17       16.69        8.35     10.44 o
   6   2  17       17.51       15.28     10.78 o
   7   2  17       16.89       12.20      9.98 o
   8   2  17       10.29       -3.67      9.87 o
   9   2  17       20.18       18.00     12.73 o
  10   2  17       15.54        0.55     12.11 o
  11   2  17       64.21       78.97     19.22 o
  12   2  17        5.79       22.45     16.97 o
  13   2  17        5.36       27.07     16.81 o
 -13   3  17       11.61        8.85     13.22 o
 -12   3  17        7.15       -3.44     12.61 o
 -11   3  17       40.94       36.86     13.60 o
 -10   3  17      150.66      183.92     16.15 o
  -9   3  17       12.79       18.86     15.92 o
  -8   3  17      276.07      304.07     17.65 o
  -7   3  17       12.91       22.73     10.21 o
  -6   3  17        2.41      -11.32     11.32 o
  -5   3  17       10.95       30.12     11.55 o
  -4   3  17       95.40      106.03     16.67 o
  -3   3  17        0.00      -10.06     11.10 o
  -2   3  17      143.15      133.99     14.07 o
  -1   3  17      200.86      197.08     14.48 o
   0   3  17      853.07      793.28     33.35 o
   1   3  17       31.69       23.00      6.98 o
   2   3  17       66.14       63.43     12.11 o
   3   3  17      382.96      404.25     23.35 o
   4   3  17      168.64      161.30     17.74 o
   5   3  17      136.49      174.78     15.69 o
   6   3  17       59.88       31.95     12.32 o
   7   3  17       15.40       10.70     12.11 o
   8   3  17       11.25       -2.74     10.61 o
   9   3  17      150.12      157.30     14.36 o
  10   3  17       55.21       51.48     12.19 o
  11   3  17        9.26       14.75     12.63 o
  12   3  17        2.39       27.26     17.09 o
 -12   4  17        1.87       -9.48     16.61 o
 -11   4  17        0.01       -4.06     12.88 o
 -10   4  17        9.00        1.47     12.97 o
  -9   4  17       81.22       91.08     14.50 o
  -8   4  17       79.84      106.40     12.54 o
  -7   4  17       86.59       89.07     13.12 o
  -6   4  17      127.96      123.50     23.37 o
  -5   4  17      244.16      245.12     16.29 o
  -4   4  17      143.89      130.88     13.98 o
  -3   4  17      653.76      645.82     22.46 o
  -2   4  17      269.41      264.85     16.53 o
  -1   4  17      150.12      170.27     18.64 o
   0   4  17        0.00       16.67      9.70 o
   1   4  17       10.58       -0.89     10.91 o
   2   4  17      663.34      605.14     27.70 o
   3   4  17      391.04      447.94     24.68 o
   4   4  17      162.36      126.69     17.79 o
   5   4  17        3.63      -14.21     14.21 o
   6   4  17       86.74       73.09     14.90 o
   7   4  17      246.15      243.73     19.12 o
   8   4  17       21.58       11.22     14.70 o
   9   4  17       23.20        5.34     14.64 o
  10   4  17        0.22       -9.08     14.27 o
  11   4  17        0.14      -14.64     14.64 o
 -11   5  17        9.59       -7.36     18.56 o
 -10   5  17       35.43       32.18     14.47 o
  -9   5  17        0.06      -11.03     11.03 o
  -8   5  17      146.16      155.08     13.86 o
  -7   5  17       10.84       -8.43     11.88 o
  -6   5  17       31.80       12.61     12.24 o
  -5   5  17       44.78       40.73     12.78 o
  -4   5  17        0.00       16.62     12.65 o
  -3   5  17        9.05      -11.12     11.12 o
  -2   5  17       13.99        0.94     11.43 o
  -1   5  17       20.58       35.82     11.64 o
   0   5  17        0.92        2.19     14.20 o
   1   5  17        4.08       -1.49     14.33 o
   2   5  17        4.79        4.59     14.82 o
   3   5  17        3.78        0.57     15.11 o
   4   5  17        6.60      -15.51     15.51 o
   5   5  17        0.03      -16.37     16.37 o
   6   5  17      236.02      220.92     23.94 o
   7   5  17       35.67       21.76     17.48 o
   8   5  17      107.41      103.98     41.02 o
   9   5  17       14.03       31.06     17.52 o
  10   5  17        3.46        0.05     14.67 o
  -9   6  17       10.49       11.92     14.58 o
  -8   6  17        3.76       -1.67     11.27 o
  -7   6  17       37.43       47.14     11.83 o
  -6   6  17        2.89       -1.71     18.57 o
  -5   6  17        5.92        1.87     12.19 o
  -4   6  17        2.71        7.20     12.72 o
  -3   6  17        9.93        0.56     12.84 o
  -2   6  17        0.77       -1.46     13.91 o
  -1   6  17        2.56       12.10     15.59 o
   0   6  17       20.01       16.81     16.25 o
   1   6  17        7.53       26.04     17.51 o
   2   6  17        8.02       -0.27     16.45 o
   3   6  17        0.80      -15.14     15.14 o
   4   6  17        0.54      -16.15     16.15 o
   5   6  17       60.74       68.19     20.03 o
   6   6  17        4.23      -17.29     17.29 o
   7   6  17       42.86       61.86     20.47 o
   8   6  17        3.50      -10.34     19.02 o
  -5   7  17        0.00       -1.99     13.37 o
  -4   7  17        2.73      -12.75     12.75 o
  -3   7  17        0.12      -15.95     15.95 o
  -2   7  17        3.83        3.34     14.95 o
  -1   7  17       18.98       34.12     16.83 o
   0   7  17        2.27      -10.59     15.78 o
   1   7  17        4.32       -1.76     17.66 o
   2   7  17        1.16       -8.89     21.80 o
   3   7  17        5.09      -16.98     16.98 o
   4   7  17        4.05        8.30     19.87 o
 -14   0  18        2.13       12.89     22.80 o
 -13   0  18        3.90        6.72     22.85 o
 -12   0  18       38.49       40.77     20.86 o
 -11   0  18       27.88       38.13     20.06 o
 -10   0  18        0.19      -17.77     17.77 o
  -9   0  18       30.47       49.18     20.31 o
  -8   0  18       58.25       35.84     18.02 o
  -7   0  18      333.20      356.24     28.84 o
  -6   0  18       90.12      100.02     21.96 o
  -5   0  18       34.15       25.19     19.02 o
  -4   0  18      122.48      100.43     20.16 o
  -3   0  18      111.51      137.27     22.90 o
  -2   0  18        1.74      -12.79     15.88 o
  -1   0  18      103.34      115.93     16.11 o
   0   0  18      234.35      277.11     18.51 o
   1   0  18        0.92       -3.50     11.57 o
   2   0  18       56.48       50.27     11.32 o
   3   0  18       16.92        8.40     11.96 o
   4   0  18       75.65       79.09     12.86 o
   5   0  18        0.21       -3.24      7.53 o
   6   0  18      552.68      533.72     45.99 o
   7   0  18       26.40       20.68     19.24 o
   8   0  18       64.11       62.33     25.04 o
   9   0  18        3.21       35.29     22.70 o
  10   0  18        4.04        4.43     23.94 o
  11   0  18       16.51       23.89     22.10 o
  12   0  18       11.13       -4.63     24.34 o
  13   0  18        4.41        5.48     25.29 o
 -14   1  18        0.41       -2.01     16.31 o
 -13   1  18       34.91       34.63     16.24 o
 -12   1  18       30.26       43.96     15.44 o
 -11   1  18       32.82       19.90     14.02 o
 -10   1  18       43.74       11.71     13.53 o
  -9   1  18       47.22       42.73     17.30 o
  -8   1  18       46.07       42.60     15.11 o
  -7   1  18        1.08       -2.21     21.20 o
  -6   1  18      207.62      223.39     23.63 o
  -5   1  18       13.93       12.88     15.68 o
  -4   1  18      202.26      210.95     17.33 o
  -3   1  18        3.23        0.55     12.62 o
  -2   1  18      173.27      201.47     14.13 o
  -1   1  18        0.01      -10.31     10.31 o
   0   1  18       41.12       40.05     11.00 o
   1   1  18       61.34       87.54     12.36 o
   2   1  18      104.08      103.27     10.65 o
   3   1  18      374.00      388.01     13.90 o
   4   1  18       61.05       70.21      8.63 o
   5   1  18        8.38       -7.38      7.57 o
   6   1  18       33.78       33.80     10.46 o
   7   1  18       46.22       22.29      8.53 o
   8   1  18        6.76       -2.10      7.22 o
   9   1  18       21.81       12.92     28.08 o
  10   1  18        8.87       26.73     16.38 o
  11   1  18        4.06       -6.22     22.50 o
  12   1  18        0.11        9.31     15.71 o
  13   1  18        0.07        6.70     19.44 o
 -14   2  18        4.20       32.76     17.50 o
 -13   2  18        2.83       29.94     15.87 o
 -12   2  18       25.48       27.40     15.45 o
 -11   2  18        3.07        8.71     14.52 o
 -10   2  18       41.83       49.24     13.74 o
  -9   2  18       34.48       42.63     11.59 o
  -8   2  18      110.26      119.83     22.73 o
  -7   2  18       82.44       92.78     13.09 o
  -6   2  18       38.08       44.52     13.33 o
  -5   2  18       40.51       22.79     11.52 o
  -4   2  18      377.63      359.71     17.70 o
  -3   2  18      267.75      320.43     16.97 o
  -2   2  18      385.14      364.68     17.75 o
  -1   2  18       57.50       48.23     12.34 o
   0   2  18       21.24       12.08     11.68 o
   1   2  18        9.10       14.25     11.14 o
   2   2  18       25.91        2.28      8.15 o
   3   2  18       19.84       40.52     12.13 o
   4   2  18       32.21       25.55     10.34 o
   5   2  18       71.27      112.27     11.97 o
   6   2  18        6.12       -6.35     10.10 o
   7   2  18       52.20       40.43     13.12 o
   8   2  18       12.55       23.65     11.02 o
   9   2  18        6.85       -0.30     11.19 o
  10   2  18        0.61        3.24     16.24 o
  11   2  18        4.91       28.08     25.26 o
  12   2  18        8.92       32.52     18.89 o
 -13   3  18        2.97        0.84     21.95 o
 -12   3  18        3.00       22.41     13.48 o
 -11   3  18        0.49       -7.91     12.90 o
 -10   3  18       15.62        4.20     27.24 o
  -9   3  18        3.94       20.33     13.71 o
  -8   3  18        1.14        8.12     11.84 o
  -7   3  18        2.70       -4.50     11.08 o
  -6   3  18      259.28      265.55     15.87 o
  -5   3  18       68.05       73.50     12.51 o
  -4   3  18      365.54      382.34     18.84 o
  -3   3  18        5.41       21.50     11.56 o
  -2   3  18        3.63        2.46     11.40 o
  -1   3  18       31.54       26.81     12.18 o
   0   3  18       41.67       47.88     12.44 o
   1   3  18       16.17       12.45      6.75 o
   2   3  18        2.49        5.65     10.84 o
   3   3  18        0.49       -6.51     14.45 o
   4   3  18        9.06       35.67     15.60 o
   5   3  18        4.41        4.13     14.09 o
   6   3  18       66.74       53.38     13.62 o
   7   3  18       79.69       79.98     14.52 o
   8   3  18       23.73       36.61     13.65 o
   9   3  18       41.85       35.50     14.37 o
  10   3  18       11.48        3.50     12.06 o
  11   3  18        0.18      -12.42     13.31 o
  12   3  18        0.91       38.24     23.25 o
 -12   4  18        6.13       23.60     14.15 o
 -11   4  18       20.63       32.58     13.93 o
 -10   4  18       18.55        5.30     13.75 o
  -9   4  18       13.09      -17.70     17.70 o
  -8   4  18       81.48       82.20     12.47 o
  -7   4  18      116.14      137.64     15.24 o
  -6   4  18       53.26       65.52     18.60 o
  -5   4  18        8.57       17.19     11.31 o
  -4   4  18        6.34       -3.65     11.38 o
  -3   4  18       18.11       -4.43     10.87 o
  -2   4  18        8.77       17.42     11.14 o
  -1   4  18       34.39       30.71     11.58 o
   0   4  18       12.14       14.75      9.39 o
   1   4  18        0.27       -0.30     10.64 o
   2   4  18        4.26       -4.18     13.32 o
   3   4  18       24.19       -4.05     22.05 o
   4   4  18       18.34        6.06     25.69 o
   5   4  18        7.55       -7.58     13.74 o
   6   4  18       38.93       34.45     15.71 o
   7   4  18        2.59        4.90     13.47 o
   8   4  18        0.48      -11.67     13.32 o
   9   4  18       65.73       81.60     29.38 o
  10   4  18       31.71       15.97     15.30 o
  11   4  18        3.72        8.66     26.73 o
 -10   5  18        5.46        0.37     13.58 o
  -9   5  18        0.04       17.00     11.83 o
  -8   5  18       57.33       84.44     12.90 o
  -7   5  18       11.81       12.20     12.47 o
  -6   5  18       79.13       84.22     13.70 o
  -5   5  18        1.20      -11.76     18.88 o
  -4   5  18        6.96       -5.04     12.85 o
  -3   5  18        7.84        6.15     12.00 o
  -2   5  18        5.33       14.59     11.67 o
  -1   5  18        0.11        4.09     11.90 o
   0   5  18        0.44      -12.02     13.85 o
   1   5  18        0.00      -14.86     17.52 o
   2   5  18        0.00        2.05     21.13 o
   3   5  18       33.92       12.59     15.08 o
   4   5  18       33.88        6.79     16.47 o
   5   5  18        0.20       12.77     17.62 o
   6   5  18        0.24       15.41     16.14 o
   7   5  18        3.00       21.93     28.55 o
   8   5  18       17.83       26.11     18.49 o
   9   5  18        3.75       10.31     19.93 o
  -8   6  18        2.00       -3.71     14.99 o
  -7   6  18       39.69       50.91     12.44 o
  -6   6  18        0.27      -12.09     12.09 o
  -5   6  18        0.57      -12.09     12.09 o
  -4   6  18        3.16        4.32     15.41 o
  -3   6  18        5.78       17.52     13.46 o
  -2   6  18       29.63       20.29     15.29 o
  -1   6  18        0.26      -18.64     18.64 o
   0   6  18        1.68      -17.38     43.55 o
   1   6  18       11.08       26.28     17.06 o
   2   6  18        2.11      -14.58     15.73 o
   3   6  18        6.11      -16.26     20.23 o
   4   6  18        0.09        3.61     30.16 o
   5   6  18        0.03       -2.71     18.31 o
   6   6  18        2.39      -17.35     17.35 o
   7   6  18       49.55       30.29     21.18 o
  -4   7  18        6.83       -3.16     15.39 o
  -3   7  18        0.19        6.38     16.88 o
  -2   7  18       38.28       39.55     25.19 o
  -1   7  18       15.02       27.88     18.37 o
   0   7  18        1.55       -6.66     16.75 o
   1   7  18        3.38      -17.17     17.17 o
   2   7  18       33.92       37.93     36.26 o
 -13   1  19        0.23        3.43     15.24 o
 -12   1  19       30.79       37.56     15.51 o
 -11   1  19        0.32       23.35     15.08 o
 -10   1  19       29.51        8.39     13.76 o
  -9   1  19       64.45       33.99     13.87 o
  -8   1  19       42.84       60.02     14.21 o
  -7   1  19        3.31      -12.34     12.34 o
  -6   1  19        1.39       -2.64     11.68 o
  -5   1  19        3.58      -11.77     12.25 o
  -4   1  19      216.05      252.76     19.37 o
  -3   1  19       48.78       87.63     12.81 o
  -2   1  19       49.20       36.10     15.08 o
  -1   1  19       53.01       50.41     11.91 o
   0   1  19        7.09        0.39     11.22 o
   1   1  19        1.51       -0.93     11.19 o
   2   1  19       34.02       35.81     11.51 o
   3   1  19        6.09        3.44      8.91 o
   4   1  19       10.94       29.26     10.41 o
   5   1  19       79.66      110.60     10.14 o
   6   1  19       28.10       18.08     10.44 o
   7   1  19       25.84       10.67     11.74 o
   8   1  19       94.49       66.44     24.25 o
   9   1  19       30.16       43.27     18.20 o
  10   1  19        7.53       16.83     17.86 o
  11   1  19        1.83        1.93     18.54 o
  12   1  19        2.84       38.34     17.41 o
 -13   2  19        4.57       25.02     15.69 o
 -12   2  19        0.00      -14.35     14.35 o
 -11   2  19        6.07        3.38     14.16 o
 -10   2  19        5.87        9.77     15.05 o
  -9   2  19       86.84       98.02     16.27 o
  -8   2  19      129.86       97.34     22.55 o
  -7   2  19       39.61       58.49     10.63 o
  -6   2  19       47.41       54.22     15.98 o
  -5   2  19        0.03      -10.31     10.31 o
  -4   2  19       17.35       16.07     10.70 o
  -3   2  19       41.21       43.66     11.59 o
  -2   2  19       66.97       67.18     12.09 o
  -1   2  19      182.42      178.50     14.85 o
   0   2  19        2.72       -4.89     15.21 o
   1   2  19       37.05       56.69     12.51 o
   2   2  19       30.24       29.19     19.79 o
   3   2  19       80.84       82.45     12.41 o
   4   2  19       20.64       15.96     11.45 o
   5   2  19        6.76       -4.98     11.76 o
   6   2  19        1.78        1.86     11.60 o
   7   2  19        3.82      -11.57     11.57 o
   8   2  19        8.04       -4.97     10.78 o
   9   2  19       16.46        9.73     11.60 o
  10   2  19       11.99       19.28     18.02 o
  11   2  19       47.30       42.10     18.53 o
  12   2  19       15.15       25.23     19.12 o
 -12   3  19       12.82       30.51     16.74 o
 -11   3  19        0.08        1.10     12.87 o
 -10   3  19        0.00      -15.46     17.16 o
  -9   3  19        0.22       -2.21     12.51 o
  -8   3  19      100.49      124.48     15.23 o
  -7   3  19      112.00      132.92     23.14 o
  -6   3  19       77.15       90.55     13.68 o
  -5   3  19      129.27      139.06     13.81 o
  -4   3  19      256.88      251.13     15.95 o
  -3   3  19       19.29        9.83     11.27 o
  -2   3  19       77.40       81.79     12.44 o
  -1   3  19       31.09       21.42     11.32 o
   0   3  19      193.53      211.05     15.44 o
   1   3  19      594.44      564.14     25.95 o
   2   3  19      334.20      383.63     21.47 o
   3   3  19      204.70      187.31     18.02 o
   4   3  19        2.72      -12.65     12.65 o
   5   3  19      129.79      145.78     16.11 o
   6   3  19       51.39       71.89     13.57 o
   7   3  19      207.13      233.67     17.80 o
   8   3  19       72.12       72.86     14.75 o
   9   3  19      124.83      121.45     16.77 o
  10   3  19       11.00       -8.94     14.26 o
  11   3  19        0.64       48.98     30.76 o
 -11   4  19        6.23       18.19     14.60 o
 -10   4  19        0.28       -6.73     13.26 o
  -9   4  19       21.90        2.77     23.38 o
  -8   4  19       12.16       -4.22     16.13 o
  -7   4  19       67.06       55.70     13.52 o
  -6   4  19      123.55      136.00     14.78 o
  -5   4  19       49.63       67.71     13.55 o
  -4   4  19       19.49       15.65     11.81 o
  -3   4  19        1.45      -11.33     11.33 o
  -2   4  19       77.33       73.46     13.34 o
  -1   4  19       38.64       31.47     12.06 o
   0   4  19      119.30      129.32     13.61 o
   1   4  19       26.76        6.25     14.36 o
   2   4  19       43.03       14.06     14.40 o
   3   4  19       56.35       66.48     16.03 o
   4   4  19       10.34      -14.18     14.18 o
   5   4  19      142.22       98.44     37.74 o
   6   4  19      146.82      142.17     20.76 o
   7   4  19       86.91       62.37     15.21 o
   8   4  19       38.42       32.99     14.31 o
   9   4  19        0.16        5.49     17.68 o
  10   4  19        3.23        6.80     14.83 o
  -9   5  19        8.48       21.45     13.20 o
  -8   5  19      101.79      108.98     13.78 o
  -7   5  19        4.37        7.61     12.80 o
  -6   5  19        2.27        5.76     16.09 o
  -5   5  19        1.24       -0.58     27.86 o
  -4   5  19        0.02      -11.38     12.67 o
  -3   5  19        0.61        5.48     23.45 o
  -2   5  19       57.63       43.63     13.41 o
  -1   5  19       18.35        9.84     11.92 o
   0   5  19       41.25       38.44     19.79 o
   1   5  19       57.32       62.78     17.32 o
   2   5  19        0.30       -1.09     15.62 o
   3   5  19       11.42       35.92     17.62 o
   4   5  19        0.37       -7.98     18.12 o
   5   5  19       22.73       34.78     17.39 o
   6   5  19       27.14       42.05     18.79 o
   7   5  19      199.77      199.93     21.65 o
   8   5  19       53.83       33.81     18.34 o
  -7   6  19       17.93       21.41     21.48 o
  -6   6  19       12.00        9.47     12.81 o
  -5   6  19       13.89       10.52     12.81 o
  -4   6  19        0.08      -11.99     12.65 o
  -3   6  19        1.83      -10.93     14.25 o
  -2   6  19        0.02      -21.85     21.85 o
  -1   6  19        0.55      -12.03     22.32 o
   0   6  19       14.11        3.08     18.84 o
   1   6  19        3.63       25.31     17.06 o
   2   6  19        7.54       -2.50     24.96 o
   3   6  19       15.50       -1.70     28.42 o
   4   6  19        8.28      -15.05     16.83 o
   5   6  19        0.22      -10.65     17.86 o
 -13   0  20        0.01      -12.39     22.55 o
 -12   0  20        0.60      -19.16     19.46 o
 -11   0  20       11.84        2.44     21.70 o
 -10   0  20        7.81       -8.31     20.06 o
  -9   0  20       18.50       33.35     19.16 o
  -8   0  20      399.97      416.43     33.13 o
  -7   0  20       11.69       12.74     17.07 o
  -6   0  20       57.29       51.08     18.32 o
  -5   0  20       50.21       54.06     19.12 o
  -4   0  20        9.49      -17.27     17.27 o
  -3   0  20        0.48      -15.93     18.32 o
  -2   0  20       67.90       49.19     20.81 o
  -1   0  20       19.55       11.50     17.12 o
   0   0  20       35.73       25.26     27.40 o
   1   0  20       16.83       27.98     14.27 o
   2   0  20       31.18       29.34     11.71 o
   3   0  20        6.31        2.42     13.18 o
   4   0  20        5.11       -0.89     11.08 o
   5   0  20      212.41      238.95     19.02 o
   6   0  20       62.75       58.00     24.24 o
   7   0  20      121.40      182.72     30.27 o
   8   0  20        0.05        6.22     24.69 o
   9   0  20       16.90        3.24     22.15 o
  10   0  20       25.21       47.59     26.28 o
  11   0  20       19.16       52.17     24.49 o
 -13   1  20        8.41       38.09     37.38 o
 -12   1  20       14.40        9.96     14.21 o
 -11   1  20        0.23       23.03     14.76 o
 -10   1  20        0.00       -7.09     13.39 o
  -9   1  20        5.03       12.17     14.48 o
  -8   1  20        0.19      -12.70     12.70 o
  -7   1  20       42.56       29.08     16.45 o
  -6   1  20       43.57       36.58     12.44 o
  -5   1  20      136.98      137.75     18.32 o
  -4   1  20        4.28       -3.28     11.94 o
  -3   1  20        5.12        7.85     10.67 o
  -2   1  20       13.98        9.10     10.79 o
  -1   1  20       26.88       35.29     11.17 o
   0   1  20        0.20      -10.19     10.19 o
   1   1  20       46.38       26.09     13.60 o
   2   1  20        5.25        8.67     10.52 o
   3   1  20      121.03      142.76     11.87 o
   4   1  20        7.71        2.45      5.65 o
   5   1  20      123.08      135.64     12.43 o
   6   1  20        7.54        0.09     14.25 o
   7   1  20        8.76        3.15      9.75 o
   8   1  20        8.35       20.06     16.74 o
   9   1  20        0.01        6.90     17.83 o
  10   1  20        0.50       15.78     18.02 o
  11   1  20        4.13       19.19     18.39 o
 -12   2  20        0.03       -9.25     14.69 o
 -11   2  20       19.35       41.34     15.96 o
 -10   2  20       10.04       22.93     14.88 o
  -9   2  20        0.70       -1.29     14.59 o
  -8   2  20        6.89       -3.88     13.71 o
  -7   2  20       14.58       20.95     16.92 o
  -6   2  20       67.35       73.77     15.58 o
  -5   2  20       26.13       18.70     13.88 o
  -4   2  20        0.37        7.08     10.82 o
  -3   2  20       16.62       16.35     10.19 o
  -2   2  20       32.04       19.10     11.20 o
  -1   2  20      122.27      104.27     15.59 o
   0   2  20      139.18      164.50     17.18 o
   1   2  20       28.88       27.67     11.39 o
   2   2  20       70.85       92.93     12.61 o
   3   2  20        3.84       -6.86      9.77 o
   4   2  20       71.40       82.85     13.54 o
   5   2  20        0.63      -11.41     12.07 o
   6   2  20       16.74        4.98     15.43 o
   7   2  20       38.68       40.15     13.87 o
   8   2  20        6.71        2.59     12.75 o
   9   2  20        2.03        1.43     13.75 o
  10   2  20       45.88       55.51     18.62 o
  11   2  20       69.07       55.80     18.59 o
 -12   3  20        5.55       11.89     17.25 o
 -11   3  20        2.19       18.58     15.61 o
 -10   3  20        0.06       -7.85     12.67 o
  -9   3  20       69.98      104.16     14.78 o
  -8   3  20        9.84       10.81     13.22 o
  -7   3  20       57.02       85.09     16.60 o
  -6   3  20        1.10       -1.09     11.91 o
  -5   3  20       12.69       15.64     12.03 o
  -4   3  20       77.36       74.28     16.67 o
  -3   3  20        1.64      -11.47     13.50 o
  -2   3  20       20.62       -0.32     10.62 o
  -1   3  20      101.49       94.87     13.40 o
   0   3  20      226.88      220.71     15.74 o
   1   3  20        0.07        7.15     10.28 o
   2   3  20       42.62       35.82     14.37 o
   3   3  20      109.38      129.56     16.95 o
   4   3  20       52.56       32.63     22.35 o
   5   3  20       14.52      -10.62     33.70 o
   6   3  20        4.51        0.90     27.54 o
   7   3  20        0.85      -12.47     12.47 o
   8   3  20       38.04       42.76     15.42 o
   9   3  20       22.00        3.75     15.14 o
  10   3  20        6.97      -18.25     30.41 o
 -10   4  20        1.67       -6.67     13.24 o
  -9   4  20        0.86      -11.36     13.06 o
  -8   4  20        2.02        9.96     10.70 o
  -7   4  20       10.90       14.37     14.99 o
  -6   4  20       24.35       38.27     13.33 o
  -5   4  20       40.17       38.85     13.84 o
  -4   4  20        0.02      -16.78     18.34 o
  -3   4  20        1.86        0.84     12.04 o
  -2   4  20       12.40        0.41     12.13 o
  -1   4  20        0.08      -16.26     16.26 o
   0   4  20        0.40        0.44     11.24 o
   1   4  20      154.61      126.61     18.20 o
   2   4  20       27.62       14.41     14.57 o
   3   4  20        0.09      -13.68     13.68 o
   4   4  20       17.58        6.35     16.81 o
   5   4  20      242.20      259.59     22.32 o
   6   4  20       29.43        8.09     20.16 o
   7   4  20      113.91      127.42     20.47 o
   8   4  20       16.62       10.86     15.34 o
   9   4  20        0.03      -14.15     14.15 o
  -8   5  20       57.53       66.47     13.05 o
  -7   5  20        0.77      -12.71     12.71 o
  -6   5  20        2.54       -9.84     12.36 o
  -5   5  20        5.79       16.78     12.71 o
  -4   5  20        3.19       -4.54     12.52 o
  -3   5  20       14.89        2.98     17.51 o
  -2   5  20       38.48       32.03     13.45 o
  -1   5  20       31.82       24.36     23.27 o
   0   5  20       11.62       12.17     15.85 o
   1   5  20        8.10       -9.93     15.17 o
   2   5  20        0.24      -11.51     27.48 o
   3   5  20       29.62       44.76     17.49 o
   4   5  20        0.91      -15.93     15.93 o
   5   5  20       52.99       63.24     32.88 o
   6   5  20       20.65       17.86     16.81 o
   7   5  20       48.94       13.60     19.16 o
  -5   6  20        0.01        8.15     13.54 o
  -4   6  20        4.84        3.76     13.21 o
  -3   6  20        2.36        2.96     18.34 o
  -2   6  20       12.66       12.20     16.35 o
  -1   6  20        5.99      -13.35     16.96 o
   0   6  20       41.57       23.91     16.43 o
   1   6  20        0.58      -15.64     15.64 o
   2   6  20        0.01      -16.24     16.24 o
   3   6  20        2.65      -12.46     16.84 o
   4   6  20        2.73       -4.82     17.45 o
 -12   1  21        1.68       10.46     15.73 o
 -11   1  21        2.48       12.09     14.80 o
 -10   1  21        0.81      -13.76     13.76 o
  -9   1  21        0.20      -10.81     13.65 o
  -8   1  21       47.58       43.34     14.03 o
  -7   1  21       50.76       38.51     25.04 o
  -6   1  21       88.89       67.87     13.90 o
  -5   1  21       48.57       39.80     17.25 o
  -4   1  21       13.03       21.82     13.04 o
  -3   1  21        4.35        1.76      9.44 o
  -2   1  21       84.80       77.49     12.17 o
  -1   1  21       48.72       39.50     11.42 o
   0   1  21      234.74      225.77     14.96 o
   1   1  21       25.17       27.65     11.16 o
   2   1  21        0.82       -6.90     10.18 o
   3   1  21       19.95       10.81     10.85 o
   4   1  21       67.04       52.84     13.37 o
   5   1  21       11.32       10.39     12.25 o
   6   1  21        0.00      -12.17     12.17 o
   7   1  21       37.41       41.65     24.55 o
   8   1  21        1.05       37.16     18.18 o
   9   1  21       23.02       28.21     44.65 o
  10   1  21        0.06       -8.68     16.36 o
  11   1  21        0.21       -3.34     22.30 o
 -12   2  21       18.80       22.73     16.48 o
 -11   2  21        7.72      -10.48     13.90 o
 -10   2  21        9.44        0.60     14.86 o
  -9   2  21       12.53       14.25     15.03 o
  -8   2  21        0.01       23.88     14.64 o
  -7   2  21        0.59       13.87     21.73 o
  -6   2  21       68.51       53.47     16.03 o
  -5   2  21       11.86        4.47     11.13 o
  -4   2  21       43.45       44.99     12.40 o
  -3   2  21       97.38      118.87     13.40 o
  -2   2  21       69.76       67.92     11.83 o
  -1   2  21       25.32       24.62     11.15 o
   0   2  21        5.86       -6.83     10.73 o
   1   2  21        9.01      -10.46     10.46 o
   2   2  21       21.85       21.70     11.31 o
   3   2  21        0.50       -2.49      9.01 o
   4   2  21        7.05        9.45     18.39 o
   5   2  21        9.50        2.02     20.67 o
   6   2  21       27.68       27.95     13.54 o
   7   2  21        8.07        2.75     13.22 o
   8   2  21        0.54      -16.48     18.05 o
   9   2  21        5.22      -17.82     25.44 o
  10   2  21       11.66      -24.79     24.79 o
 -11   3  21        0.02        1.58     17.11 o
 -10   3  21        0.05        0.21     14.74 o
  -9   3  21        8.27       -4.12     11.90 o
  -8   3  21       45.82       65.05     14.65 o
  -7   3  21        1.07        1.50     14.98 o
  -6   3  21        4.07       27.39     12.14 o
  -5   3  21        5.09       -3.33     11.98 o
  -4   3  21      123.48      131.08     18.88 o
  -3   3  21       46.90       48.30     12.94 o
  -2   3  21      137.90      126.01     14.19 o
  -1   3  21       22.41       33.59     14.02 o
   0   3  21      122.35      128.28     14.34 o
   1   3  21        0.08       -3.14     10.88 o
   2   3  21        0.44        8.22     14.58 o
   3   3  21       42.38       32.34     27.95 o
   4   3  21      152.95      145.38     18.92 o
   5   3  21       47.83       36.02     35.22 o
   6   3  21       14.29       36.97     17.40 o
   7   3  21       15.59      -13.68     13.68 o
   8   3  21        9.85      -10.73     13.30 o
   9   3  21        0.14       -9.93     13.94 o
  -9   4  21       20.26       17.73     14.00 o
  -8   4  21       19.31       37.51     26.49 o
  -7   4  21       13.51       -8.10     13.37 o
  -6   4  21       29.42       27.09     13.63 o
  -5   4  21        1.27       -0.58     12.08 o
  -4   4  21        2.14      -11.63     11.63 o
  -3   4  21        0.26       -6.58     12.29 o
  -2   4  21        6.33      -12.03     12.03 o
  -1   4  21        1.72       -4.96     12.09 o
   0   4  21        1.61       -2.98     17.80 o
   1   4  21        5.69      -14.57     14.57 o
   2   4  21        0.04      -14.59     14.59 o
   3   4  21        5.33       13.94     38.80 o
   4   4  21        3.08      -18.26     19.46 o
   5   4  21        7.06      -16.22     16.22 o
   6   4  21        0.11       -9.81     18.17 o
   7   4  21       15.79       28.05     16.84 o
   8   4  21        8.09       -8.86     14.65 o
  -7   5  21       29.08       16.44     14.28 o
  -6   5  21       38.94       39.63     14.37 o
  -5   5  21        1.09       -8.73     12.86 o
  -4   5  21        3.36      -14.56     14.56 o
  -3   5  21        0.01       -0.28     13.57 o
  -2   5  21        3.87       -5.26     16.52 o
  -1   5  21        0.41      -12.67     14.76 o
   0   5  21       22.48       17.03     16.13 o
   1   5  21        0.41       -6.10     15.14 o
   2   5  21        1.00      -15.31     15.31 o
   3   5  21        3.54      -14.67     14.67 o
   4   5  21        6.03      -15.68     16.30 o
   5   5  21        8.86        3.76     17.21 o
   6   5  21        1.21      -11.90     16.37 o
  -3   6  21        8.53      -19.09     19.09 o
  -2   6  21        4.98        4.55     20.51 o
  -1   6  21        1.35       -5.12     16.56 o
   0   6  21        4.98      -16.30     16.30 o
   1   6  21        0.11        1.07     16.37 o
   2   6  21        3.01      -16.06     16.06 o
 -11   0  22        6.62       15.98     21.11 o
 -10   0  22       13.94       -5.67     18.87 o
  -9   0  22        0.00       23.79     20.81 o
  -8   0  22       63.80       29.77     20.21 o
  -7   0  22        1.82        4.53     18.42 o
  -6   0  22        1.13       15.98     18.12 o
  -5   0  22       40.56       35.54     20.96 o
  -4   0  22        1.77        8.71     19.16 o
  -3   0  22       31.69       42.66     18.67 o
  -2   0  22        3.49        7.67     18.97 o
  -1   0  22        3.79        5.48     18.62 o
   0   0  22       19.54       32.70     17.42 o
   1   0  22       21.49        6.62     17.27 o
   2   0  22      102.63      103.49     16.65 o
   3   0  22        7.30       -5.01     12.17 o
   4   0  22      152.37      168.96     14.94 o
   5   0  22      192.54      183.93     37.72 o
   6   0  22       81.18       50.48     24.14 o
   7   0  22       50.18       82.74     25.09 o
   8   0  22        5.74       29.77     25.44 o
   9   0  22        1.01      -21.01     25.44 o
  10   0  22        0.68       36.09     27.53 o
 -11   1  22       10.59       38.12     24.59 o
 -10   1  22        2.42       22.01     15.11 o
  -9   1  22       13.00        0.99     17.92 o
  -8   1  22        0.17       -6.61     13.35 o
  -7   1  22       35.37       15.21     14.09 o
  -6   1  22        0.03        6.12     12.36 o
  -5   1  22       12.33        3.28     12.65 o
  -4   1  22        3.69      -15.89     21.78 o
  -3   1  22       56.27       54.96     14.16 o
  -2   1  22       26.46        8.49     10.73 o
  -1   1  22       35.56       11.43     12.69 o
   0   1  22       40.89       32.86     10.84 o
   1   1  22        0.00       -2.59     10.37 o
   2   1  22       23.76       14.02     10.49 o
   3   1  22        3.35       -0.11     10.86 o
   4   1  22       16.32        4.87     11.65 o
   5   1  22       55.59       50.98     14.16 o
   6   1  22        0.62        3.13     12.89 o
   7   1  22       20.95       -7.97     16.38 o
   8   1  22        4.74      -22.85     22.85 o
   9   1  22        0.02        4.15     26.16 o
  10   1  22        0.00       -1.60     18.51 o
 -11   2  22        5.02      -10.35     15.50 o
 -10   2  22        6.24       22.24     15.52 o
  -9   2  22        1.43       10.11     19.26 o
  -8   2  22      114.76      112.12     17.26 o
  -7   2  22        1.41        5.04     14.37 o
  -6   2  22      202.16      234.65     19.95 o
  -5   2  22       22.10       19.06     32.43 o
  -4   2  22       61.76       54.98     13.03 o
  -3   2  22      105.04      128.70     13.93 o
  -2   2  22      202.28      199.85     15.41 o
  -1   2  22       48.64       71.12     12.83 o
   0   2  22       12.23       -0.83     16.77 o
   1   2  22       50.62       41.76     12.19 o
   2   2  22       16.71        7.04     11.40 o
   3   2  22       27.86       31.48     27.73 o
   4   2  22        0.01      -13.35     13.35 o
   5   2  22      132.50      142.57     15.91 o
   6   2  22       12.34        6.88     12.26 o
   7   2  22        0.36      -18.56     18.56 o
   8   2  22        0.52        2.03     17.21 o
   9   2  22        0.12      -23.25     23.25 o
 -10   3  22        0.00        8.22     29.34 o
  -9   3  22        0.33        1.81     14.88 o
  -8   3  22       46.27       30.50     15.77 o
  -7   3  22        6.90       31.91     19.19 o
  -6   3  22       41.99       39.75     13.65 o
  -5   3  22        6.85        4.69     12.12 o
  -4   3  22        7.43       -8.35     11.29 o
  -3   3  22        5.05       16.58     12.31 o
  -2   3  22       41.70       36.74     13.00 o
  -1   3  22        9.42       19.72     11.98 o
   0   3  22       53.81       49.93     13.23 o
   1   3  22        0.45      -14.51     14.74 o
   2   3  22       18.11       11.27     15.74 o
   3   3  22       56.84       37.81     36.89 o
   4   3  22        8.10       -0.92     22.95 o
   5   3  22        1.40      -14.59     14.59 o
   6   3  22       15.90       -3.92     16.86 o
   7   3  22       13.07        3.02     18.81 o
   8   3  22        3.77      -13.53     13.53 o
  -8   4  22       40.10       40.54     17.27 o
  -7   4  22        0.06       15.70     13.59 o
  -6   4  22        1.54       11.37     13.14 o
  -5   4  22        5.79       -4.28     12.37 o
  -4   4  22        1.09      -11.73     11.73 o
  -3   4  22       19.69       15.41     12.37 o
  -2   4  22       25.95        4.21     13.66 o
  -1   4  22        0.36      -11.74     11.74 o
   0   4  22        1.33        3.22     18.39 o
   1   4  22        1.98      -10.42     25.19 o
   2   4  22       41.09       31.78     16.24 o
   3   4  22       20.39        2.49     16.44 o
   4   4  22       10.42        3.75     17.21 o
   5   4  22        1.12      -16.38     16.38 o
   6   4  22        1.90      -14.84     15.75 o
   7   4  22        4.59      -17.17     17.17 o
  -6   5  22       48.63       61.20     14.91 o
  -5   5  22       26.75       22.88     14.13 o
  -4   5  22       34.13       25.93     13.88 o
  -3   5  22        0.40      -12.69     12.69 o
  -2   5  22        0.57       -6.33     13.23 o
  -1   5  22        1.94      -14.82     14.82 o
   0   5  22        0.47        2.66     15.64 o
   1   5  22        0.80      -14.72     14.72 o
   2   5  22        0.99      -15.78     15.78 o
   3   5  22        0.70        2.10     16.66 o
   4   5  22        1.20      -17.37     17.37 o
 -10   1  23        6.32      -24.09     27.23 o
  -9   1  23       17.68      -10.52     16.20 o
  -8   1  23        3.80       13.65     14.29 o
  -7   1  23       10.44       15.68     30.76 o
  -6   1  23        0.45        7.32     13.75 o
  -5   1  23        5.88       -0.38     24.69 o
  -4   1  23       24.20       21.28     19.66 o
  -3   1  23       10.28      -12.65     12.65 o
  -2   1  23        0.28      -10.33     11.09 o
  -1   1  23        9.33       12.13     11.26 o
   0   1  23        0.00       -4.79     11.04 o
   1   1  23       18.04       22.43     13.91 o
   2   1  23       47.18       70.83     12.24 o
   3   1  23       27.89       19.04     12.37 o
   4   1  23       42.02       55.68     19.19 o
   5   1  23       12.05        0.58     12.74 o
   6   1  23        0.29       -7.93     12.88 o
   7   1  23        2.48       63.91     27.68 o
   8   1  23        1.52        8.26     27.33 o
   9   1  23       12.02       18.87     25.49 o
 -10   2  23       13.82       35.90     29.94 o
  -9   2  23       17.96        4.43     15.87 o
  -8   2  23       44.57       38.22     16.05 o
  -7   2  23        0.71       16.38     14.70 o
  -6   2  23       54.41       56.23     21.36 o
  -5   2  23        1.76       -1.65     14.78 o
  -4   2  23       38.69       35.87     12.51 o
  -3   2  23        0.00       -5.18     12.17 o
  -2   2  23        2.66      -10.83     10.83 o
  -1   2  23        3.94       -4.08     11.36 o
   0   2  23        0.11        3.40     11.12 o
   1   2  23       24.10       26.63     11.77 o
   2   2  23        1.84        3.82     11.77 o
   3   2  23       53.07       51.12     32.38 o
   4   2  23        0.13      -30.76     30.79 o
   5   2  23       11.16       -8.10     31.48 o
   6   2  23        6.31      -10.16     20.45 o
   7   2  23       22.03       39.02     14.54 o
   8   2  23       27.69        5.46     38.98 o
  -9   3  23       14.48        2.36     15.39 o
  -8   3  23        0.01        6.06     16.95 o
  -7   3  23       16.69       14.35     15.91 o
  -6   3  23        0.04        1.28     12.86 o
  -5   3  23       12.69        2.46     15.62 o
  -4   3  23        6.68       -7.22     11.88 o
  -3   3  23        0.68       -4.51     11.73 o
  -2   3  23       13.03      -11.42     11.42 o
  -1   3  23       58.37       50.20     12.88 o
   0   3  23        0.49      -11.96     11.96 o
   1   3  23       15.14        0.35     15.61 o
   2   3  23        2.00        4.28     16.01 o
   3   3  23        4.77      -15.10     15.10 o
   4   3  23        1.05       13.98     15.50 o
   5   3  23        5.58       -0.96     15.87 o
   6   3  23        1.82       -9.93     16.87 o
   7   3  23        0.22      -13.22     13.22 o
  -7   4  23        3.22       17.38     13.27 o
  -6   4  23        2.42        0.07     13.33 o
  -5   4  23        1.70       -3.90     12.91 o
  -4   4  23        5.51       -3.45     13.23 o
  -3   4  23        9.61       11.57     13.06 o
  -2   4  23        1.35       11.26     12.49 o
  -1   4  23       30.20       29.05     13.33 o
   0   4  23        5.44        5.68     38.68 o
   1   4  23       21.77       15.89     16.29 o
   2   4  23       12.47      -14.72     14.97 o
   3   4  23       10.23       -4.02     21.95 o
   4   4  23        4.18        1.88     17.33 o
   5   4  23        2.88        4.59     18.24 o
  -3   5  23        0.22      -13.03     13.03 o
  -2   5  23        6.66      -13.72     16.77 o
  -1   5  23        0.05      -17.92     24.81 o
   0   5  23        0.47      -12.26     16.04 o
   1   5  23        2.67      -16.54     16.54 o
   2   5  23        5.96       -5.77     16.44 o
  -9   0  24        0.36       -7.86     21.35 o
  -8   0  24        0.33        5.43     18.42 o
  -7   0  24        1.24      -17.97     18.12 o
  -6   0  24       51.91       19.56     18.82 o
  -5   0  24       26.91       38.03     21.60 o
  -4   0  24      138.07      142.64     24.55 o
  -3   0  24       48.62       21.56     19.31 o
  -2   0  24       64.65       54.91     20.96 o
  -1   0  24        8.64       24.09     19.01 o
   0   0  24       43.83      -10.11     19.66 o
   1   0  24       31.19       10.90     20.56 o
   2   0  24      125.66      168.54     19.14 o
   3   0  24       21.51       42.45     16.02 o
   4   0  24        0.64       -5.93     15.53 o
  -9   1  24        4.07       -4.00     15.03 o
  -8   1  24       16.84       20.99     15.06 o
  -7   1  24        2.17       -3.73     13.18 o
  -6   1  24        4.93       15.25     27.97 o
  -5   1  24        0.02        0.12     13.73 o
  -4   1  24        3.31        6.90     13.71 o
  -3   1  24        3.15        2.95     15.18 o
  -2   1  24       85.58       93.21     16.37 o
  -1   1  24       18.18       -6.62     11.14 o
   0   1  24       22.38       26.04     12.35 o
   1   1  24        5.63        4.81     11.83 o
   2   1  24       20.48       23.56     11.63 o
   3   1  24       34.01       10.16     12.40 o
   4   1  24        3.10        6.12     16.06 o
   5   1  24        8.46       -8.08     12.42 o
   6   1  24       15.56      -17.18     29.47 o
   7   1  24       24.36       51.27     28.72 o
  -9   2  24       12.39       46.14     24.69 o
  -8   2  24        0.06        4.18     16.38 o
  -7   2  24        6.82       -6.75     37.53 o
  -6   2  24       37.78       42.75     15.54 o
  -5   2  24       56.85       54.98     15.85 o
  -4   2  24        0.44        8.84     11.87 o
  -3   2  24      151.01      192.92     25.38 o
  -2   2  24        1.73        1.18     12.26 o
  -1   2  24      100.50      102.45     14.90 o
   0   2  24        4.65       13.41     11.84 o
   1   2  24       67.94       97.42     14.14 o
   2   2  24        0.15      -10.56     11.84 o
   3   2  24        3.82      -15.50     15.50 o
   4   2  24        7.97      -15.65     15.65 o
   5   2  24       86.53      101.20     19.11 o
   6   2  24        2.45      -13.72     13.72 o
   7   2  24       11.06      -16.60     16.60 o
  -7   3  24        1.51        8.13     15.74 o
  -6   3  24        0.84       20.94     16.19 o
  -5   3  24        9.64       32.73     13.63 o
  -4   3  24        4.26       -5.43     12.48 o
  -3   3  24        4.41      -11.38     11.38 o
  -2   3  24       20.26       12.27     17.53 o
  -1   3  24        4.05      -12.78     12.78 o
   0   3  24        2.88       -1.13     12.23 o
   1   3  24       11.58       -8.83     16.29 o
   2   3  24       16.75       12.60     16.51 o
   3   3  24       24.80        5.48     27.23 o
   4   3  24        7.64        0.35     16.90 o
   5   3  24       20.60       28.03     16.51 o
   6   3  24        5.05      -12.50     17.89 o
  -5   4  24        0.13      -10.37     13.07 o
  -4   4  24        9.27       12.88     12.82 o
  -3   4  24       11.35        2.97     13.14 o
  -2   4  24        0.26      -11.80     11.80 o
  -1   4  24       10.64       -9.86     15.25 o
   0   4  24        2.61      -14.64     16.46 o
   1   4  24        2.09      -15.92     15.92 o
   2   4  24       11.73       -5.38     23.69 o
   3   4  24        6.68      -21.58     21.58 o
  -8   1  25        1.54       23.84     17.67 o
  -7   1  25       19.81       -0.85     24.52 o
  -6   1  25        2.42      -14.34     14.34 o
  -5   1  25       25.19       53.30     14.88 o
  -4   1  25        3.28       14.80     13.86 o
  -3   1  25        2.38       -3.57     14.74 o
  -2   1  25       93.76      113.18     20.56 o
  -1   1  25        3.44      -12.06     12.06 o
   0   1  25       35.14       28.61     13.30 o
   1   1  25       30.96       40.66     13.28 o
   2   1  25        1.07       -8.04     16.03 o
   3   1  25       17.99        7.07     12.37 o
   4   1  25        8.04       23.32     15.20 o
   5   1  25        4.79      -15.33     15.33 o
   6   1  25        0.24      -24.09     24.09 o
  -7   2  25       73.83       89.90     17.82 o
  -6   2  25       25.89       32.11     16.90 o
  -5   2  25       31.32       29.03     15.19 o
  -4   2  25        5.59       -2.56     15.13 o
  -3   2  25        0.71      -11.32     11.97 o
  -2   2  25        0.00       18.03     12.85 o
  -1   2  25        0.72       10.10     12.67 o
   0   2  25        3.23        2.79     15.05 o
   1   2  25        0.25      -11.67     11.67 o
   2   2  25        1.11      -15.99     15.99 o
   3   2  25       39.27        8.25     21.53 o
   4   2  25       10.46       -3.77     16.39 o
   5   2  25       24.40        5.45     16.03 o
  -5   3  25        3.24       14.68     15.79 o
  -4   3  25        0.78      -10.48     12.63 o
  -3   3  25       18.61       10.05     12.87 o
  -2   3  25        2.25       -7.86     13.49 o
  -1   3  25        0.03      -12.42     12.65 o
   0   3  25       16.87       -0.86     12.67 o
   1   3  25       41.88       17.57     16.29 o
   2   3  25       20.59        7.49     16.92 o
   3   3  25       33.91       19.46     17.72 o
   4   3  25        0.56      -12.95     17.65 o
  -6   0  26        1.44        7.96     19.16 o
  -5   0  26        7.50        1.34     20.81 o
  -4   0  26        1.64        8.51     21.35 o
  -3   0  26        0.97       -6.37     20.01 o
  -2   0  26        2.79      -19.91     19.91 o
  -1   0  26      136.50      178.59     28.43 o
   0   0  26       46.82       21.60     22.40 o
   1   0  26       83.00       82.49     24.24 o
   2   0  26       32.90       47.79     22.95 o
   3   0  26       89.56       74.63     23.50 o
   4   0  26        2.02        5.03     20.96 o
  -6   1  26        5.91        3.58     15.20 o
  -5   1  26        1.54      -17.57     17.57 o
  -4   1  26        1.01      -15.35     16.18 o
  -3   1  26       24.64       17.71     16.13 o
  -2   1  26       15.32       11.87     15.26 o
  -1   1  26       40.93       54.04     17.97 o
   0   1  26       18.69       26.91     15.49 o
   1   1  26        0.99       -6.87     11.63 o
   2   1  26        1.15       -3.08     12.48 o
   3   1  26        0.72        1.50     24.24 o
   4   1  26        0.04      -15.00     15.00 o
  -5   2  26        3.28      -12.01     14.64 o
  -4   2  26       11.69       28.12     16.01 o
  -3   2  26        8.40       22.48     12.84 o
  -2   2  26        2.03        4.12     12.33 o
  -1   2  26        3.36       -1.74     11.85 o
   0   2  26        5.36       -8.04     12.61 o
   1   2  26        4.32       -7.94     12.14 o
   2   2  26       14.60       -3.03     15.42 o
   3   2  26        0.64      -14.95     14.95 o
  -2   3  26        5.70        0.78     12.65 o
  -1   3  26        1.68       -3.97     18.79 o
   0   3  26       20.81        8.77     16.95 o
  -3   1  27        3.73       -3.34     15.02 o
  -2   1  27        1.16       15.93     33.90 o
  -1   1  27        7.43        2.32     14.86 o
   0   1  27        1.58       14.91     15.80 o
   1   1  27        0.55       -4.62     13.15 o
 
